# Supplementary material for: An evaluation of excellence in primary healthcare units after the introduction of a performance management innovation in two regional states of Ethiopia: a facility based comparative study
Source: BMC Health Serv Res. 2022 Apr 8;22:460. doi: 10.1186/s12913-022-07885-8 (PMC8991682; doi:10.1186/s12913-022-07885-8)
Supplement: Supplementary file 2 — Additional file2. Data file. [file 12913_2022_7885_MOESM2_ESM.xlsx]

## Sheet: Additional file 2
SerNum	Region	Woreda	Healthcenter	TPHSupp	Location	Agepar	Genpar	Marrpar	Profpar	Servpar	Servcurpos	Ehcriginfo	sourceinfor1	soureinfor2	sourcinfor3	sourceinfor4	sourceinfor5	Sourceinfor6	membcommit	magecomm1	DTCcomm2	Cashcomm3	Infecprevcomm4	pmtcomm5	decipcomm6	QIcomm7	medicequcomm8	othercomm9	participatehcig	infolowperf	goalall	perfoappuse	regEPAQ	numEPAQ	PIactionplan1	PIactionplan2	PIactionplan3	PIactionplan4	PIactionplan5	PIactionplan6	PIactionplan7	PIactionplan8	PIactionplan9	PIactionplan10	PIactionplan11	Chapt1	Chapt2	Chapt3	Chapt4
1	1	1	1	2	2	29	1	2	1	7	2	1	2	1	1	1	2	2	1	1	2	1	2	2	1	2	1	2	1	1	1	1	1	1	1	1	1	1	1	1	1	1	1	1	1	75	77.7	50	75
2	1	1	1	2	2	27	1	1	1	7	4	1	1	2	2	2	2	2	1	2	1	2	2	2	2	2	2	2	1	1	1	1	1	1	1	1	1	1	1	1	1	1	1	1	1	75	77.7	50	75
3	1	1	1	2	2	25	2	1	2	2	2	1	2	1	2	2	2	2	1	2	2	2	2	2	1	2	2	2	1	1	1	1	1	1	1	1	1	1	1	1	1	1	1	1	1	75	77.7	50	75
4	1	1	1	2	2	25	2	2	1	3	1	1	2	1	2	1	2	2	2	#NULL!	#NULL!	#NULL!	#NULL!	#NULL!	#NULL!	#NULL!	#NULL!	#NULL!	1	1	1	1	1	1	2	2	2	1	2	1	1	2	2	2	1	75	77.7	50	75
5	1	1	1	2	2	38	1	2	3	13	2	1	2	2	2	2	1	2	2	#NULL!	#NULL!	#NULL!	#NULL!	#NULL!	#NULL!	#NULL!	#NULL!	#NULL!	2	2	2	2	2	0	2	1	2	2	2	1	2	1	2	2	2	75	77.7	50	75
6	1	1	1	2	1	25	1	2	3	8	1	1	2	2	2	1	2	2	2	#NULL!	#NULL!	#NULL!	#NULL!	#NULL!	#NULL!	#NULL!	#NULL!	#NULL!	2	1	1	2	2	0	2	2	1	1	1	2	2	2	2	2	2	75	77.7	50	75
7	1	1	1	2	2	23	2	2	8	2	2	1	2	1	2	2	2	2	1	2	2	1	2	2	2	2	2	2	1	1	1	1	1	1	1	1	1	1	2	1	1	1	1	1	1	75	77.7	50	75
8	1	1	1	2	2	29	2	2	2	9	9	1	2	1	2	2	2	2	1	2	1	2	2	2	2	2	2	2	1	1	1	1	1	1	1	1	1	1	1	1	1	1	1	1	1	75	77.7	50	75
9	1	1	1	2	2	23	1	1	1	3	3	1	1	2	2	2	2	2	1	1	2	2	2	2	2	2	2	2	1	1	1	1	1	1	1	1	1	1	1	1	1	1	1	1	1	75	77.7	50	75
10	1	1	1	2	2	32	1	1	1	6	3	1	1	2	2	2	2	2	1	1	2	2	2	2	2	2	2	2	1	1	1	1	1	1	1	1	1	1	1	1	1	1	1	1	1	75	77.7	50	75
11	1	1	1	2	2	28	1	1	1	8	5	1	1	2	2	2	2	2	1	1	2	2	2	2	2	2	2	2	1	1	1	1	1	1	1	1	1	1	1	1	1	1	1	1	1	75	77.7	50	75
12	1	1	1	2	2	25	1	1	1	8	3	1	1	2	2	2	2	2	1	1	2	2	2	2	2	2	2	2	1	1	1	1	1	1	1	1	1	1	1	1	1	1	1	1	1	75	77.7	50	75
13	1	1	1	2	2	30	1	2	7	8	8	1	2	2	1	1	2	2	2	#NULL!	#NULL!	#NULL!	#NULL!	#NULL!	#NULL!	#NULL!	#NULL!	#NULL!	1	1	1	2	2	0	1	1	1	1	1	1	1	1	1	1	1	75	77.7	50	75
14	1	1	2	2	2	25	1	1	2	5	1	1	2	1	2	2	2	2	1	1	1	1	1	1	1	1	1	2	1	1	1	1	1	4	1	1	1	1	1	1	2	1	2	2	1	58	50	38	50
15	1	1	2	2	2	25	1	2	3	2	1	2	#NULL!	#NULL!	#NULL!	#NULL!	#NULL!	#NULL!	2	#NULL!	#NULL!	#NULL!	#NULL!	#NULL!	#NULL!	#NULL!	#NULL!	#NULL!	2	2	2	2	2	0	2	2	2	2	2	2	2	2	2	2	2	58	50	38	50
16	1	1	2	2	2	27	1	1	7	7	2	1	2	1	2	2	2	1	2	#NULL!	#NULL!	#NULL!	#NULL!	#NULL!	#NULL!	#NULL!	#NULL!	#NULL!	2	1	1	2	2	0	2	2	1	2	2	2	2	2	2	2	2	58	50	38	50
17	1	1	2	2	2	31	1	2	2	6	6	1	2	2	1	2	1	2	1	1	1	1	1	1	2	2	2	2	1	1	1	2	2	0	1	1	1	1	1	2	1	1	2	1	1	58	50	38	50
18	1	1	2	2	2	21	2	1	8	2	1	2	#NULL!	#NULL!	#NULL!	#NULL!	#NULL!	#NULL!	1	2	2	1	2	2	2	2	1	2	1	1	1	1	2	0	2	2	2	2	2	2	2	2	2	2	2	58	50	38	50
19	1	1	2	2	2	21	2	1	9	1	1	1	2	2	2	1	2	2	1	2	2	1	2	1	2	2	2	2	1	1	1	1	1	3	2	2	2	2	2	2	2	2	2	2	2	58	50	38	50
20	1	1	2	2	2	21	2	2	6	5	2	2	#NULL!	#NULL!	#NULL!	#NULL!	#NULL!	#NULL!	1	1	2	1	2	2	2	2	1	2	1	1	1	1	1	7	2	2	2	2	2	2	2	2	2	2	1	58	50	38	50
21	1	1	2	2	2	26	2	2	1	6	6	1	1	2	1	1	1	1	1	2	2	1	2	2	2	2	2	2	1	1	1	1	1	2	1	1	1	1	1	2	2	2	2	2	2	58	50	38	50
22	1	1	2	2	2	27	2	1	2	4	4	1	2	2	2	1	2	1	1	2	1	1	2	2	1	2	2	2	1	1	1	1	1	1	1	1	1	1	1	1	1	1	1	1	1	58	50	38	50
23	1	1	3	2	2	23	1	1	6	1	1	1	2	2	2	1	2	2	1	1	1	2	2	2	2	2	1	2	2	2	2	2	2	0	2	2	2	2	2	2	2	2	2	2	2	0	0	0	0
24	1	1	3	2	2	20	2	2	8	1	1	2	#NULL!	#NULL!	#NULL!	#NULL!	#NULL!	#NULL!	2	#NULL!	#NULL!	#NULL!	#NULL!	#NULL!	#NULL!	#NULL!	#NULL!	#NULL!	2	2	2	2	2	0	2	2	2	2	2	2	2	2	2	2	2	0	0	0	0
25	1	1	3	2	2	20	2	1	8	3	2	2	#NULL!	#NULL!	#NULL!	#NULL!	#NULL!	#NULL!	2	#NULL!	#NULL!	#NULL!	#NULL!	#NULL!	#NULL!	#NULL!	#NULL!	#NULL!	2	2	2	2	2	0	2	2	2	2	2	2	2	2	2	2	2	0	0	0	0
26	1	1	3	2	2	26	1	2	1	7	1	1	2	2	1	1	1	2	2	#NULL!	#NULL!	#NULL!	#NULL!	#NULL!	#NULL!	#NULL!	#NULL!	#NULL!	2	2	2	2	2	0	2	2	2	2	2	2	2	2	2	2	2	0	0	0	0
27	1	1	3	2	2	31	2	1	3	8	2	2	#NULL!	#NULL!	#NULL!	#NULL!	#NULL!	#NULL!	2	#NULL!	#NULL!	#NULL!	#NULL!	#NULL!	#NULL!	#NULL!	#NULL!	#NULL!	2	2	2	2	2	0	2	2	2	2	2	2	2	2	2	2	2	0	0	0	0
28	1	1	3	2	2	24	1	2	2	2	2	1	2	1	1	1	1	2	1	1	1	1	2	2	2	2	2	2	1	1	1	2	2	0	2	2	2	2	2	1	1	2	2	2	1	0	0	0	0
29	1	1	3	2	2	23	2	2	2	2	2	2	#NULL!	#NULL!	#NULL!	#NULL!	#NULL!	#NULL!	2	#NULL!	#NULL!	#NULL!	#NULL!	#NULL!	#NULL!	#NULL!	#NULL!	#NULL!	2	2	2	2	2	0	2	2	2	2	2	2	2	2	2	2	2	0	0	0	0
30	1	1	3	2	2	25	1	1	8	2	2	2	#NULL!	#NULL!	#NULL!	#NULL!	#NULL!	#NULL!	1	1	2	2	2	2	2	2	2	2	2	2	2	2	2	0	2	2	2	2	2	1	2	2	2	2	2	0	0	0	0
31	1	1	3	2	2	37	1	2	4	4	4	2	#NULL!	#NULL!	#NULL!	#NULL!	#NULL!	#NULL!	1	2	2	2	2	1	2	2	2	2	2	2	2	2	2	0	1	1	1	1	1	2	2	2	2	2	2	0	0	0	0
32	1	1	4	2	2	26	1	1	9	1	1	1	2	1	1	2	2	2	1	1	2	2	2	2	1	2	2	2	1	1	2	2	2	0	1	1	1	1	1	1	1	1	1	1	1	0	0	0	0
33	1	1	4	2	2	30	1	2	3	7	7	2	#NULL!	#NULL!	#NULL!	#NULL!	#NULL!	#NULL!	2	#NULL!	#NULL!	#NULL!	#NULL!	#NULL!	#NULL!	#NULL!	#NULL!	#NULL!	2	2	2	2	2	0	1	1	1	1	1	1	1	1	1	1	1	0	0	0	0
34	1	1	4	2	2	25	1	1	8	2	2	1	2	2	1	1	2	2	2	#NULL!	#NULL!	#NULL!	#NULL!	#NULL!	#NULL!	#NULL!	#NULL!	#NULL!	2	1	2	2	2	0	1	1	1	1	2	1	1	1	2	1	1	0	0	0	0
35	1	1	4	2	2	25	1	2	1	3	2	1	2	2	1	1	2	2	2	#NULL!	#NULL!	#NULL!	#NULL!	#NULL!	#NULL!	#NULL!	#NULL!	#NULL!	2	1	1	2	2	0	1	1	1	1	1	1	2	1	1	1	1	0	0	0	0
36	1	1	4	2	2	24	1	1	2	1	1	2	#NULL!	#NULL!	#NULL!	#NULL!	#NULL!	#NULL!	1	1	1	2	2	2	2	2	2	2	2	1	1	2	2	0	1	1	1	1	1	1	1	1	1	1	1	0	0	0	0
37	1	1	4	2	2	22	2	2	1	1	1	1	1	1	1	1	2	2	1	1	2	2	2	2	2	1	2	2	1	1	1	1	1	10	1	1	1	1	2	1	2	1	2	2	1	0	0	0	0
38	1	1	4	2	2	24	2	2	3	1	1	1	2	1	2	1	2	2	1	2	2	2	1	2	2	2	2	2	2	2	2	2	2	0	2	2	1	2	2	2	1	2	2	2	2	0	0	0	0
39	1	1	4	2	2	30	1	2	2	3	3	2	#NULL!	#NULL!	#NULL!	#NULL!	#NULL!	#NULL!	2	#NULL!	#NULL!	#NULL!	#NULL!	#NULL!	#NULL!	#NULL!	#NULL!	#NULL!	1	1	1	2	2	0	1	1	1	1	1	1	1	1	2	2	1	0	0	0	0
40	1	1	4	2	2	27	1	2	8	7	5	2	#NULL!	#NULL!	#NULL!	#NULL!	#NULL!	#NULL!	1	2	2	1	2	2	2	1	2	2	2	1	1	2	2	0	2	2	2	2	2	2	2	2	2	2	1	0	0	0	0
41	1	1	3	2	2	28	1	1	1	6	5	1	2	1	2	2	2	2	1	1	1	2	2	2	1	2	2	2	2	1	1	2	2	0	2	2	2	2	2	2	2	2	2	2	2	57	64	65	40
42	1	1	3	2	2	29	1	2	8	12	8	2	#NULL!	#NULL!	#NULL!	#NULL!	#NULL!	#NULL!	1	2	2	1	2	2	2	2	2	2	2	1	2	2	2	0	2	2	2	2	2	2	2	2	2	2	2	57	64	65	40
43	1	1	3	2	2	21	2	1	3	1	1	2	#NULL!	#NULL!	#NULL!	#NULL!	#NULL!	#NULL!	2	#NULL!	#NULL!	#NULL!	#NULL!	#NULL!	#NULL!	#NULL!	#NULL!	#NULL!	2	2	1	2	2	0	1	1	1	1	1	2	2	2	2	2	2	57	64	65	40
44	1	1	3	2	2	25	2	2	3	6	4	1	2	2	2	1	2	2	1	2	2	1	2	2	1	2	2	2	2	1	1	2	1	4	2	2	2	2	2	1	1	1	2	2	1	57	64	65	40
45	1	1	3	2	2	26	1	2	2	#NULL!	4	1	1	1	1	1	1	2	2	#NULL!	#NULL!	#NULL!	#NULL!	#NULL!	#NULL!	#NULL!	#NULL!	#NULL!	1	2	2	2	2	0	1	1	1	1	1	2	1	2	2	2	1	57	64	65	40
46	1	1	3	2	2	28	1	2	3	8	6	1	1	1	1	2	2	2	1	1	1	1	1	1	1	1	1	2	2	1	1	2	2	0	1	1	1	1	1	1	1	1	1	1	1	57	64	65	40
47	1	1	3	2	2	24	2	2	4	4	4	1	1	1	2	2	2	2	1	1	2	2	2	2	1	2	2	2	1	1	2	2	2	0	1	1	1	1	1	2	2	2	2	2	2	57	64	65	40
48	1	1	5	2	2	36	1	2	3	12	6	1	2	2	2	1	1	2	1	1	1	2	1	2	1	2	1	2	2	1	1	2	2	0	1	1	1	1	1	1	1	1	1	1	1	75	60	50	52
49	1	1	5	2	2	21	1	1	1	3	3	2	#NULL!	#NULL!	#NULL!	#NULL!	#NULL!	#NULL!	1	2	2	2	2	2	1	2	2	2	2	1	1	1	2	0	2	2	2	2	2	2	2	2	2	2	2	75	60	50	52
50	1	1	5	2	2	29	1	2	2	8	3	1	1	1	2	2	2	2	1	1	2	2	1	2	2	1	1	2	1	1	1	1	2	0	2	2	2	2	2	2	2	2	2	2	2	75	60	50	52
51	1	1	5	2	2	29	2	2	1	9	6	2	#NULL!	#NULL!	#NULL!	#NULL!	#NULL!	#NULL!	2	#NULL!	#NULL!	#NULL!	#NULL!	#NULL!	#NULL!	#NULL!	#NULL!	#NULL!	2	1	1	1	1	2	2	2	2	1	1	2	2	2	1	1	2	75	60	50	52
52	1	1	5	2	2	20	1	1	8	2	2	2	#NULL!	#NULL!	#NULL!	#NULL!	#NULL!	#NULL!	2	#NULL!	#NULL!	#NULL!	#NULL!	#NULL!	#NULL!	#NULL!	#NULL!	#NULL!	2	2	2	2	2	0	2	2	2	2	1	1	1	2	2	2	2	75	60	50	52
53	1	1	5	2	2	27	2	1	6	2	2	2	#NULL!	#NULL!	#NULL!	#NULL!	#NULL!	#NULL!	2	#NULL!	#NULL!	#NULL!	#NULL!	#NULL!	#NULL!	#NULL!	#NULL!	#NULL!	1	1	1	2	2	0	2	2	2	2	2	2	2	2	2	2	2	75	60	50	52
54	1	1	5	2	2	30	1	2	1	9	3	1	2	1	2	1	2	1	1	1	1	1	1	2	2	2	1	2	1	1	1	1	1	3	1	1	1	1	1	1	1	1	1	1	1	75	60	50	52
55	1	1	5	2	2	29	2	1	7	1	1	2	#NULL!	#NULL!	#NULL!	#NULL!	#NULL!	#NULL!	2	#NULL!	#NULL!	#NULL!	#NULL!	#NULL!	#NULL!	#NULL!	#NULL!	#NULL!	1	1	1	1	1	3	1	2	2	2	2	1	1	1	1	2	1	75	60	50	52
56	1	2	6	2	2	29	2	1	9	7	7	1	2	1	2	2	2	2	2	#NULL!	#NULL!	#NULL!	#NULL!	#NULL!	#NULL!	#NULL!	#NULL!	#NULL!	2	2	1	1	2	0	2	2	2	2	2	2	2	2	2	2	2	55	50	50	67
57	1	2	6	2	2	35	1	1	8	10	10	2	#NULL!	#NULL!	#NULL!	#NULL!	#NULL!	#NULL!	1	1	2	2	2	2	2	2	1	2	2	1	1	2	1	2	2	2	2	2	2	2	2	2	2	2	1	55	50	50	67
58	1	2	6	2	2	32	1	2	4	7	7	2	#NULL!	#NULL!	#NULL!	#NULL!	#NULL!	#NULL!	2	#NULL!	#NULL!	#NULL!	#NULL!	#NULL!	#NULL!	#NULL!	#NULL!	#NULL!	2	1	1	2	2	0	1	1	1	1	1	2	2	2	2	2	2	55	50	50	67
59	1	2	6	2	2	22	2	1	4	4	1	1	1	2	1	2	2	2	2	#NULL!	#NULL!	#NULL!	#NULL!	#NULL!	#NULL!	#NULL!	#NULL!	#NULL!	2	2	1	2	2	0	2	2	2	2	2	2	2	2	2	2	2	55	50	50	67
60	1	2	6	2	2	30	1	1	2	7	7	1	2	2	2	2	1	2	2	#NULL!	#NULL!	#NULL!	#NULL!	#NULL!	#NULL!	#NULL!	#NULL!	#NULL!	2	2	2	2	2	0	1	1	1	1	1	1	1	1	2	2	2	55	50	50	67
61	1	2	6	2	2	28	1	2	6	7	4	1	2	2	1	2	2	2	1	1	1	2	2	2	2	2	2	2	1	1	1	1	1	4	1	1	1	1	1	1	1	1	1	1	1	55	50	50	67
62	1	2	6	2	2	31	1	2	7	5	5	1	2	1	2	2	2	2	1	2	2	2	2	2	2	1	2	2	1	1	1	1	1	4	1	1	1	1	1	1	1	1	1	1	1	55	50	50	67
63	1	2	6	2	2	31	1	2	1	12	1	2	#NULL!	#NULL!	#NULL!	#NULL!	#NULL!	#NULL!	2	#NULL!	#NULL!	#NULL!	#NULL!	#NULL!	#NULL!	#NULL!	#NULL!	#NULL!	2	2	1	2	2	0	2	2	2	2	2	2	2	2	2	2	2	55	50	50	67
64	1	2	6	2	2	30	1	1	3	10	1	1	2	2	2	1	2	2	1	2	2	2	1	2	2	2	2	2	2	1	1	1	1	4	1	1	1	1	1	1	1	1	1	1	1	55	50	50	67
65	1	2	6	2	2	30	1	1	2	7	2	1	1	2	2	2	2	2	1	1	1	1	1	1	1	1	1	2	2	1	1	1	1	2	1	1	2	1	1	1	2	1	2	2	1	55	50	50	67
66	1	2	7	2	2	32	1	2	3	7	3	1	2	2	2	1	2	2	1	1	1	2	2	2	1	1	1	2	2	2	1	2	2	0	1	1	2	1	1	2	2	1	1	1	1	58	30	77	80
67	1	2	7	2	2	35	1	2	3	6	4	2	#NULL!	#NULL!	#NULL!	#NULL!	#NULL!	#NULL!	1	2	2	2	2	2	1	2	2	2	1	1	2	2	2	0	2	2	2	2	2	2	1	2	1	2	2	58	30	77	80
68	1	2	7	2	2	24	1	1	1	3	1	2	#NULL!	#NULL!	#NULL!	#NULL!	#NULL!	#NULL!	1	1	1	1	2	2	2	2	2	2	1	1	1	1	1	3	1	1	1	1	1	2	1	1	1	1	1	58	30	77	80
69	1	2	7	2	2	26	1	2	6	4	1	2	#NULL!	#NULL!	#NULL!	#NULL!	#NULL!	#NULL!	1	2	1	1	2	2	2	1	2	1	2	1	2	2	2	0	2	2	2	2	2	2	2	2	2	2	2	58	30	77	80
70	1	2	7	2	2	25	2	1	8	2	2	2	#NULL!	#NULL!	#NULL!	#NULL!	#NULL!	#NULL!	2	#NULL!	#NULL!	#NULL!	#NULL!	#NULL!	#NULL!	#NULL!	#NULL!	#NULL!	2	1	2	2	2	0	1	1	1	1	1	1	1	1	1	1	1	58	30	77	80
71	1	2	7	2	2	22	2	2	1	1	1	2	#NULL!	#NULL!	#NULL!	#NULL!	#NULL!	#NULL!	2	#NULL!	#NULL!	#NULL!	#NULL!	#NULL!	#NULL!	#NULL!	#NULL!	#NULL!	2	2	2	2	2	0	1	1	1	1	1	1	1	1	1	1	1	58	30	77	80
72	1	2	7	2	2	27	1	1	3	7	4	1	1	2	2	1	2	1	2	#NULL!	#NULL!	#NULL!	#NULL!	#NULL!	#NULL!	#NULL!	#NULL!	#NULL!	1	1	1	1	1	1	2	2	2	2	2	2	2	2	2	2	2	58	30	77	80
73	1	2	7	2	2	29	1	2	7	2	2	2	#NULL!	#NULL!	#NULL!	#NULL!	#NULL!	#NULL!	1	1	1	1	1	1	1	1	1	2	1	1	2	2	2	0	2	2	2	2	2	1	2	1	1	2	1	58	30	77	80
74	1	2	8	2	2	27	1	2	2	4	4	1	2	1	2	2	2	2	1	1	1	2	2	2	2	1	2	2	2	2	2	1	1	4	2	2	2	2	2	2	2	2	2	2	2	58	30	77	80
75	1	2	8	2	2	26	1	1	1	3	3	2	#NULL!	#NULL!	#NULL!	#NULL!	#NULL!	#NULL!	1	1	2	1	2	2	2	2	1	2	2	2	2	1	1	2	2	2	2	2	2	2	2	2	2	2	2	58	30	77	80
76	1	2	8	2	2	23	1	1	3	1	1	2	#NULL!	#NULL!	#NULL!	#NULL!	#NULL!	#NULL!	2	#NULL!	#NULL!	#NULL!	#NULL!	#NULL!	#NULL!	#NULL!	#NULL!	#NULL!	1	1	1	1	1	2	1	1	1	1	1	1	1	1	1	2	1	58	30	77	80
77	1	2	8	2	2	26	1	1	2	3	3	1	2	1	2	2	2	2	1	1	1	1	2	2	1	2	2	2	2	1	1	1	1	4	2	1	1	1	2	2	1	1	2	1	1	58	30	77	80
78	1	2	8	2	2	24	1	1	8	6	3	2	#NULL!	#NULL!	#NULL!	#NULL!	#NULL!	#NULL!	2	#NULL!	#NULL!	#NULL!	#NULL!	#NULL!	#NULL!	#NULL!	#NULL!	#NULL!	1	1	1	1	1	6	2	2	2	2	2	1	1	2	2	2	1	58	30	77	80
79	1	2	8	2	2	29	1	2	2	5	1	1	1	2	2	2	2	2	1	1	1	2	2	2	1	2	2	2	1	1	1	1	1	3	1	1	1	1	1	2	2	2	2	1	2	58	30	77	80
80	1	2	8	2	2	26	1	2	2	3	3	1	2	2	1	2	2	2	1	1	1	2	2	2	1	2	2	2	2	1	1	1	1	1	1	1	1	1	1	1	1	2	2	2	2	58.3	50	50	75
81	1	2	8	2	2	22	1	1	8	1	1	2	#NULL!	#NULL!	#NULL!	#NULL!	#NULL!	#NULL!	1	1	2	2	2	2	2	1	2	2	1	1	1	1	1	6	2	2	2	2	2	2	2	2	2	2	2	58.3	50	50	75
82	1	2	8	2	2	24	1	1	3	4	4	1	1	2	2	2	2	1	1	2	2	1	2	2	2	2	2	2	2	1	1	1	1	2	2	2	1	2	2	1	1	1	2	2	1	58.3	50	50	75
83	1	2	8	2	2	24	1	2	1	3	1	2	#NULL!	#NULL!	#NULL!	#NULL!	#NULL!	#NULL!	1	1	2	2	2	2	1	2	1	2	2	2	2	2	1	2	1	1	1	1	1	1	2	1	2	1	1	58.3	50	50	75
84	1	2	9	2	2	25	1	1	2	2	1	1	1	1	1	2	2	2	1	1	1	1	1	2	1	2	2	2	2	2	1	2	2	0	1	1	1	1	2	1	2	2	1	1	1	41	57	45	50
85	1	2	9	2	2	23	2	2	3	4	4	1	1	2	2	2	2	2	1	2	2	1	2	2	1	2	2	2	1	1	1	2	2	0	2	2	2	2	2	2	2	2	2	2	2	41	57	45	50
86	1	2	9	2	2	22	2	1	3	2	1	2	#NULL!	#NULL!	#NULL!	#NULL!	#NULL!	#NULL!	2	#NULL!	#NULL!	#NULL!	#NULL!	#NULL!	#NULL!	#NULL!	#NULL!	#NULL!	2	2	2	2	2	0	1	1	1	1	1	2	2	2	2	2	2	41	57	45	50
87	1	2	9	2	2	24	1	2	3	5	1	1	2	1	1	2	2	2	2	#NULL!	#NULL!	#NULL!	#NULL!	#NULL!	#NULL!	#NULL!	#NULL!	#NULL!	2	2	2	1	2	0	1	1	1	1	2	2	2	2	1	2	2	41	57	45	50
88	1	2	9	2	2	29	1	1	6	8	8	2	#NULL!	#NULL!	#NULL!	#NULL!	#NULL!	#NULL!	2	#NULL!	#NULL!	#NULL!	#NULL!	#NULL!	#NULL!	#NULL!	#NULL!	#NULL!	2	2	2	2	2	0	1	1	1	2	2	2	1	2	2	2	2	41	57	45	50
89	1	2	9	2	2	28	1	1	3	6	6	1	1	1	1	2	2	2	1	1	1	1	2	2	2	2	2	2	1	2	1	2	2	0	1	1	1	1	1	2	2	2	2	2	2	41	57	45	50
90	1	2	9	2	2	28	1	2	8	6	6	1	2	1	2	2	2	2	1	1	2	2	2	2	2	2	2	1	1	1	2	2	2	0	1	1	1	1	2	2	2	2	2	2	2	41	57	45	50
91	1	2	9	2	2	25	2	1	4	3	3	2	#NULL!	#NULL!	#NULL!	#NULL!	#NULL!	#NULL!	2	#NULL!	#NULL!	#NULL!	#NULL!	#NULL!	#NULL!	#NULL!	#NULL!	#NULL!	2	2	2	2	2	0	1	1	1	1	1	2	2	2	2	2	2	41	57	45	50
92	1	2	9	2	2	25	2	1	2	2	2	1	2	1	1	1	2	2	1	1	1	1	2	2	1	2	1	2	1	2	1	2	2	0	2	2	2	2	2	2	2	2	2	2	2	41	57	45	50
93	1	2	10	2	1	28	1	2	1	8	8	1	1	2	2	2	2	2	1	1	2	2	2	2	2	2	2	2	1	1	1	1	2	0	1	1	1	1	1	1	1	1	1	1	1	45	63	50	50
94	1	2	10	2	1	31	1	2	8	10	10	1	2	2	2	1	2	2	1	2	2	2	2	2	2	1	2	2	2	2	2	2	2	0	1	2	2	2	2	2	2	2	2	2	2	45	63	50	50
95	1	2	10	2	1	30	1	2	4	8	8	2	#NULL!	#NULL!	#NULL!	#NULL!	#NULL!	#NULL!	1	1	1	2	2	2	2	1	2	2	2	1	1	2	2	0	2	2	2	2	2	2	2	2	2	2	2	45	63	50	50
96	1	2	10	2	1	40	1	2	2	25	10	2	#NULL!	#NULL!	#NULL!	#NULL!	#NULL!	#NULL!	1	2	1	2	2	2	2	2	2	2	2	2	1	2	2	0	2	2	2	2	2	2	2	2	2	2	2	45	63	50	50
97	1	2	10	2	1	35	1	2	3	10	10	1	2	2	1	2	2	2	1	2	2	2	2	2	1	2	2	2	1	1	1	1	2	0	2	2	2	2	2	2	2	2	2	2	2	45	63	50	50
98	1	2	10	2	1	29	1	2	2	9	9	2	#NULL!	#NULL!	#NULL!	#NULL!	#NULL!	#NULL!	2	#NULL!	#NULL!	#NULL!	#NULL!	#NULL!	#NULL!	#NULL!	#NULL!	#NULL!	1	1	1	2	2	0	1	1	1	1	1	1	1	1	1	1	2	45	63	50	50
99	1	2	10	2	1	28	1	1	6	2	2	2	#NULL!	#NULL!	#NULL!	#NULL!	#NULL!	#NULL!	2	#NULL!	#NULL!	#NULL!	#NULL!	#NULL!	#NULL!	#NULL!	#NULL!	#NULL!	2	2	2	2	2	0	2	2	2	2	2	2	2	2	2	2	2	45	63	50	50
100	1	2	10	2	1	32	1	2	1	9	5	2	#NULL!	#NULL!	#NULL!	#NULL!	#NULL!	#NULL!	2	#NULL!	#NULL!	#NULL!	#NULL!	#NULL!	#NULL!	#NULL!	#NULL!	#NULL!	2	2	1	2	2	0	2	2	2	2	2	2	2	2	2	2	2	45	63	50	50
101	1	2	10	2	1	30	1	2	4	5	5	1	2	2	1	2	2	2	2	#NULL!	#NULL!	#NULL!	#NULL!	#NULL!	#NULL!	#NULL!	#NULL!	#NULL!	2	1	1	1	1	3	2	2	2	2	2	2	2	2	2	2	2	45	63	50	50
102	1	2	10	2	1	34	1	2	3	11	8	2	#NULL!	#NULL!	#NULL!	#NULL!	#NULL!	#NULL!	2	#NULL!	#NULL!	#NULL!	#NULL!	#NULL!	#NULL!	#NULL!	#NULL!	#NULL!	2	2	2	2	2	0	2	2	2	2	2	2	2	2	2	2	2	45	63	50	50
103	1	2	10	2	1	30	2	1	8	12	4	2	#NULL!	#NULL!	#NULL!	#NULL!	#NULL!	#NULL!	2	#NULL!	#NULL!	#NULL!	#NULL!	#NULL!	#NULL!	#NULL!	#NULL!	#NULL!	2	2	2	2	2	0	2	2	2	2	2	2	2	2	2	2	2	45	63	50	50
104	1	2	10	2	1	25	2	2	8	3	1	2	#NULL!	#NULL!	#NULL!	#NULL!	#NULL!	#NULL!	2	#NULL!	#NULL!	#NULL!	#NULL!	#NULL!	#NULL!	#NULL!	#NULL!	#NULL!	2	2	2	2	2	0	2	2	2	2	2	2	2	2	2	2	2	45	63	50	50
105	1	2	10	2	1	29	2	2	8	4	4	2	#NULL!	#NULL!	#NULL!	#NULL!	#NULL!	#NULL!	2	#NULL!	#NULL!	#NULL!	#NULL!	#NULL!	#NULL!	#NULL!	#NULL!	#NULL!	2	2	2	2	2	0	2	2	2	2	2	2	2	2	2	2	2	45	63	50	50
106	1	3	11	1	2	29	1	2	2	5	2	1	1	2	2	2	2	2	1	1	1	1	1	1	1	1	1	2	2	2	1	1	1	1	1	1	1	1	1	2	1	2	2	2	1	75	89	75	100
107	1	3	11	1	2	28	2	2	8	5	5	2	#NULL!	#NULL!	#NULL!	#NULL!	#NULL!	#NULL!	2	#NULL!	#NULL!	#NULL!	#NULL!	#NULL!	#NULL!	#NULL!	#NULL!	#NULL!	2	1	2	2	2	0	2	2	2	2	2	2	2	2	2	2	2	75	89	75	100
108	1	3	11	1	2	23	2	1	4	3	3	1	2	2	2	2	2	1	1	1	1	2	1	1	2	2	2	2	1	1	1	1	2	0	2	2	2	2	2	2	2	2	2	2	2	75	89	75	100
109	1	3	11	1	2	27	1	2	3	6	6	1	2	1	1	2	2	2	2	#NULL!	#NULL!	#NULL!	#NULL!	#NULL!	#NULL!	#NULL!	#NULL!	#NULL!	2	1	1	2	2	0	1	1	1	1	1	2	1	1	1	1	1	75	89	75	100
110	1	3	11	1	2	26	1	2	3	6	1	1	1	1	1	1	2	2	1	1	1	2	2	2	1	1	2	2	1	1	1	1	1	2	2	2	1	2	2	2	2	2	2	2	2	75	89	75	100
111	1	3	11	1	2	27	1	2	3	7	7	1	2	2	2	2	2	1	1	2	2	2	2	1	2	2	2	2	2	1	1	1	1	1	1	1	1	1	1	1	1	2	1	2	1	75	89	75	100
112	1	3	11	1	2	30	2	1	7	6	6	2	#NULL!	#NULL!	#NULL!	#NULL!	#NULL!	#NULL!	1	1	1	2	2	2	2	1	2	2	2	1	2	2	2	0	2	2	2	2	2	2	2	2	2	2	2	75	89	75	100
113	1	3	11	1	2	29	1	1	1	10	1	2	#NULL!	#NULL!	#NULL!	#NULL!	#NULL!	#NULL!	2	#NULL!	#NULL!	#NULL!	#NULL!	#NULL!	#NULL!	#NULL!	#NULL!	#NULL!	2	1	1	1	1	1	2	2	2	2	2	2	2	2	2	2	2	75	89	75	100
114	1	3	11	1	2	27	2	1	8	7	3	2	#NULL!	#NULL!	#NULL!	#NULL!	#NULL!	#NULL!	1	1	2	1	2	2	2	2	1	2	2	1	2	2	2	0	2	2	2	2	2	2	2	2	2	2	2	75	89	75	100
115	1	3	12	1	2	25	1	2	2	5	3	1	1	1	1	1	1	2	1	1	1	2	2	2	1	2	2	2	1	1	1	2	2	0	1	2	2	2	1	2	1	2	2	2	2	80	75	66	75
116	1	3	12	1	2	28	1	2	1	6	6	1	2	1	2	2	2	2	1	1	2	2	2	2	2	2	2	2	1	1	1	2	2	0	2	2	2	2	2	2	2	1	2	2	2	80	75	66	75
117	1	3	12	1	2	24	2	1	3	2	2	1	1	2	1	2	2	2	1	1	2	1	2	2	2	2	2	2	1	1	2	2	2	0	1	1	1	1	1	2	2	2	2	2	2	80	75	66	75
118	1	3	12	1	2	26	2	1	8	5	5	2	#NULL!	#NULL!	#NULL!	#NULL!	#NULL!	#NULL!	1	1	1	1	1	2	2	2	2	2	2	1	1	2	2	0	2	2	2	2	2	2	2	1	2	2	2	80	75	66	75
119	1	3	12	1	2	28	2	1	8	8	8	1	1	1	2	2	2	2	1	2	2	1	2	2	2	2	2	2	1	1	2	2	2	0	2	2	2	2	1	2	2	2	2	2	2	80	75	66	75
120	1	3	12	1	2	29	1	1	4	5	5	1	1	2	2	2	2	2	1	1	2	2	2	2	2	2	2	2	1	1	1	1	1	3	1	1	1	1	1	2	2	2	1	2	2	80	75	66	75
121	1	3	12	1	2	29	2	2	8	8	8	2	#NULL!	#NULL!	#NULL!	#NULL!	#NULL!	#NULL!	2	#NULL!	#NULL!	#NULL!	#NULL!	#NULL!	#NULL!	#NULL!	#NULL!	#NULL!	2	1	2	2	2	0	2	2	2	2	2	2	2	2	2	2	2	80	75	66	75
122	1	3	12	1	2	30	1	2	3	10	10	2	#NULL!	#NULL!	#NULL!	#NULL!	#NULL!	#NULL!	2	#NULL!	#NULL!	#NULL!	#NULL!	#NULL!	#NULL!	#NULL!	#NULL!	#NULL!	2	2	2	2	2	0	2	2	2	2	2	2	2	2	2	2	2	80	75	66	75
123	1	3	12	1	2	26	1	1	2	4	4	1	2	1	2	2	2	2	2	#NULL!	#NULL!	#NULL!	#NULL!	#NULL!	#NULL!	#NULL!	#NULL!	#NULL!	2	1	2	2	2	0	2	2	2	2	2	2	2	2	2	2	2	80	75	66	75
124	1	3	12	1	2	28	1	1	3	5	2	1	1	1	1	2	2	2	1	1	2	2	2	2	2	2	2	2	1	1	1	2	2	0	1	2	2	2	1	2	2	2	2	2	2	80	75	66	75
125	1	3	12	1	2	30	1	2	8	10	10	2	#NULL!	#NULL!	#NULL!	#NULL!	#NULL!	#NULL!	2	#NULL!	#NULL!	#NULL!	#NULL!	#NULL!	#NULL!	#NULL!	#NULL!	#NULL!	2	2	2	2	2	0	2	2	2	2	2	2	2	2	2	2	2	80	75	66	75
126	1	3	13	1	2	28	1	2	2	3	2	1	1	1	1	1	2	2	1	1	1	1	1	2	1	1	1	2	1	1	1	1	2	0	1	1	1	1	1	2	2	2	2	2	2	75	78	75	75
127	1	3	13	1	2	26	1	2	8	7	2	1	1	1	2	2	2	2	1	2	2	1	2	1	2	2	2	2	1	1	1	1	1	4	2	2	2	2	2	2	2	2	2	2	2	75	78	75	75
128	1	3	13	1	2	29	1	2	4	3	1	1	1	1	1	1	2	2	1	1	1	1	2	2	1	1	1	2	1	1	1	1	1	2	2	2	1	1	2	2	2	2	2	2	2	75	78	75	75
129	1	3	13	1	2	29	1	2	2	4	4	1	2	1	2	1	2	2	2	#NULL!	#NULL!	#NULL!	#NULL!	#NULL!	#NULL!	#NULL!	#NULL!	#NULL!	2	2	2	1	1	1	2	2	2	2	2	2	2	2	2	2	2	75	78	75	75
130	1	3	13	1	2	23	2	1	6	1	1	1	2	2	1	1	1	2	1	1	1	2	2	2	2	1	2	2	1	1	1	1	1	2	1	1	1	2	2	1	1	1	1	2	2	75	78	75	75
131	1	3	13	1	2	29	1	1	7	7	7	1	1	1	1	1	2	1	1	1	1	2	1	2	2	2	1	2	1	1	1	1	1	2	2	2	2	2	2	2	2	2	2	2	2	75	78	75	75
133	1	3	14	1	2	23	2	1	9	4	4	1	1	2	2	2	2	2	1	2	2	2	2	2	1	2	2	2	1	1	1	2	2	0	1	1	1	1	1	1	1	1	1	1	1	83	63	50	75
134	1	3	14	1	2	30	1	1	3	9	3	1	1	2	2	2	2	2	1	1	2	2	2	2	2	2	2	2	1	1	1	1	2	0	1	1	1	1	1	1	1	1	1	1	1	83	63	50	75
135	1	3	14	1	2	30	1	2	1	10	4	1	1	2	2	2	2	2	1	1	2	2	2	2	2	2	2	2	1	1	1	2	2	0	1	1	1	1	1	1	1	1	1	1	1	83	63	50	75
136	1	3	14	1	2	28	1	1	1	7	7	2	#NULL!	#NULL!	#NULL!	#NULL!	#NULL!	#NULL!	2	#NULL!	#NULL!	#NULL!	#NULL!	#NULL!	#NULL!	#NULL!	#NULL!	#NULL!	2	2	2	2	2	0	1	1	1	1	1	1	1	1	1	2	2	83	63	50	75
137	1	3	14	1	2	30	1	2	3	8	8	1	1	1	1	1	1	1	2	#NULL!	#NULL!	#NULL!	#NULL!	#NULL!	#NULL!	#NULL!	#NULL!	#NULL!	1	1	1	2	2	0	1	1	1	1	1	1	1	1	1	1	2	83	63	50	75
138	1	3	14	1	2	22	2	1	9	3	3	1	1	2	2	2	2	2	1	2	1	1	2	2	1	2	1	2	1	1	1	2	2	0	2	1	1	1	1	1	1	1	1	1	2	83	63	50	75
139	1	3	14	1	2	35	1	2	8	3	3	1	1	2	2	2	2	1	1	1	1	2	2	1	2	1	2	2	1	1	1	2	2	0	1	1	1	1	1	1	1	1	1	1	2	83	63	50	75
140	1	3	14	1	2	20	2	2	2	4	4	2	#NULL!	#NULL!	#NULL!	#NULL!	#NULL!	#NULL!	1	2	2	1	2	2	2	1	2	2	1	1	1	2	2	1	1	1	1	1	1	1	1	1	1	1	1	83	63	50	75
141	1	3	14	1	2	28	1	2	3	7	7	1	1	2	2	2	2	2	1	1	2	2	2	2	2	2	2	2	1	1	1	2	2	0	1	1	1	1	1	1	1	1	1	1	2	83	63	50	75
142	1	3	14	1	2	20	2	1	8	1	1	1	2	2	2	2	1	2	1	2	1	2	2	2	2	1	2	2	1	1	1	2	2	0	2	1	1	1	1	1	1	1	1	1	2	83	63	50	75
143	1	4	15	1	1	28	1	2	1	9	2	1	1	1	2	2	2	2	1	1	1	1	1	2	1	1	2	2	1	1	1	1	1	1	2	2	2	2	2	2	2	2	2	2	2	81	82	78	80
144	1	4	15	1	1	23	1	1	4	2	2	2	#NULL!	#NULL!	#NULL!	#NULL!	#NULL!	#NULL!	1	1	2	1	1	2	2	2	2	2	2	1	1	1	1	1	1	1	1	1	1	1	1	1	1	1	2	81	82	78	80
145	1	4	15	1	1	26	1	1	6	2	2	1	1	1	1	2	2	2	1	2	1	1	2	2	2	1	2	2	1	1	2	2	2	0	2	2	2	2	2	2	2	2	2	1	2	81	82	78	80
146	1	4	15	1	1	28	2	2	3	8	8	1	2	1	2	2	2	1	2	#NULL!	#NULL!	#NULL!	#NULL!	#NULL!	#NULL!	#NULL!	#NULL!	#NULL!	1	1	1	2	2	0	2	2	2	2	2	2	2	2	2	2	2	81	82	78	80
147	1	4	15	1	1	22	2	1	6	1	1	2	#NULL!	#NULL!	#NULL!	#NULL!	#NULL!	#NULL!	2	#NULL!	#NULL!	#NULL!	#NULL!	#NULL!	#NULL!	#NULL!	#NULL!	#NULL!	2	1	1	1	1	3	2	2	2	2	2	2	2	2	2	2	2	81	82	78	80
148	1	4	15	1	1	26	2	1	3	6	1	2	#NULL!	#NULL!	#NULL!	#NULL!	#NULL!	#NULL!	2	#NULL!	#NULL!	#NULL!	#NULL!	#NULL!	#NULL!	#NULL!	#NULL!	#NULL!	2	2	1	1	1	2	2	2	2	2	2	2	2	2	2	2	2	81	82	78	80
150	1	4	15	1	1	21	2	2	3	1	1	2	#NULL!	#NULL!	#NULL!	#NULL!	#NULL!	#NULL!	2	#NULL!	#NULL!	#NULL!	#NULL!	#NULL!	#NULL!	#NULL!	#NULL!	#NULL!	2	1	1	2	2	0	2	2	2	2	2	1	1	2	2	2	2	81	82	78	80
151	1	4	15	1	1	24	2	2	2	2	2	2	#NULL!	#NULL!	#NULL!	#NULL!	#NULL!	#NULL!	1	2	1	1	2	2	2	2	2	2	2	1	1	1	1	3	2	2	2	2	2	2	2	2	2	2	2	81	82	78	80
152	1	4	16	1	2	24	2	1	2	2	1	1	1	2	2	1	2	2	1	1	1	2	2	2	1	1	2	2	1	1	1	1	1	1	1	2	2	2	2	2	2	1	2	2	2	57	64	65	40
153	1	4	16	1	2	23	1	1	2	4	2	1	1	1	2	2	2	2	1	1	1	2	2	2	1	2	1	2	1	1	1	2	2	0	2	2	2	2	2	2	2	2	2	2	2	57	64	65	40
154	1	4	16	1	2	25	1	2	1	7	3	1	1	1	2	2	2	2	1	1	1	1	2	2	1	1	1	2	1	1	1	2	2	0	1	2	2	2	2	2	2	2	2	2	2	57	64	65	40
155	1	4	16	1	2	22	2	2	4	1	1	1	2	1	2	2	2	2	2	#NULL!	#NULL!	#NULL!	#NULL!	#NULL!	#NULL!	#NULL!	#NULL!	#NULL!	1	1	1	1	1	3	2	2	2	2	2	2	2	2	2	2	2	57	64	65	40
156	1	4	16	1	2	23	2	1	3	3	3	1	2	2	2	1	1	2	1	2	2	1	1	1	2	2	2	2	2	1	1	1	1	3	2	2	2	2	2	1	1	2	2	1	2	57	64	65	40
157	1	4	16	1	2	27	1	1	2	1	1	1	2	1	2	2	2	2	2	#NULL!	#NULL!	#NULL!	#NULL!	#NULL!	#NULL!	#NULL!	#NULL!	#NULL!	1	1	1	2	2	0	2	2	2	2	2	1	1	2	1	1	2	57	64	65	40
158	1	4	16	1	2	23	2	1	6	1	1	1	1	2	2	2	2	2	1	2	1	2	2	2	2	2	2	2	1	1	1	1	1	1	2	2	2	2	2	1	1	2	1	1	2	57	64	65	40
159	1	4	16	1	2	21	2	2	1	2	2	1	2	2	2	1	2	1	1	2	2	1	1	2	2	2	2	2	2	1	1	1	1	3	2	2	2	2	2	1	1	2	2	1	2	57	64	65	40
162	1	4	17	1	2	23	1	1	3	1	1	1	2	1	2	1	2	2	2	#NULL!	#NULL!	#NULL!	#NULL!	#NULL!	#NULL!	#NULL!	#NULL!	#NULL!	2	1	1	2	2	0	2	2	2	2	2	2	2	2	2	2	2	57	64	65	40
163	1	4	17	1	2	21	1	1	3	1	1	2	#NULL!	#NULL!	#NULL!	#NULL!	#NULL!	#NULL!	2	#NULL!	#NULL!	#NULL!	#NULL!	#NULL!	#NULL!	#NULL!	#NULL!	#NULL!	2	1	1	2	2	0	2	2	2	2	2	2	2	2	2	2	2	57	64	65	40
164	1	4	17	1	2	24	1	1	6	1	1	2	#NULL!	#NULL!	#NULL!	#NULL!	#NULL!	#NULL!	2	#NULL!	#NULL!	#NULL!	#NULL!	#NULL!	#NULL!	#NULL!	#NULL!	#NULL!	2	1	1	2	2	0	2	2	2	2	2	2	2	2	2	2	2	57	64	65	40
165	1	4	17	1	2	24	1	2	2	1	1	1	2	2	1	2	2	2	2	#NULL!	#NULL!	#NULL!	#NULL!	#NULL!	#NULL!	#NULL!	#NULL!	#NULL!	2	1	1	2	2	0	1	1	1	1	1	1	1	2	1	1	2	57	64	65	40
166	1	4	17	1	2	19	1	2	8	1	1	1	2	2	1	2	2	2	2	#NULL!	#NULL!	#NULL!	#NULL!	#NULL!	#NULL!	#NULL!	#NULL!	#NULL!	2	2	2	2	2	0	2	2	2	2	2	1	2	2	2	2	2	57	64	65	40
167	1	4	18	1	2	30	1	2	3	8	3	1	1	2	1	2	2	2	1	1	1	1	1	1	1	1	1	2	1	1	1	1	1	3	1	1	1	1	1	1	1	1	1	1	2	100	75	62.5	100
168	1	4	18	1	2	23	2	1	9	1	1	1	2	1	2	1	2	2	1	1	2	2	2	2	2	1	2	2	1	2	1	2	2	0	2	2	2	2	2	2	2	2	2	2	2	100	75	62.5	100
169	1	4	18	1	2	30	1	2	1	10	8	1	1	2	2	2	2	2	1	1	1	2	1	2	1	1	2	1	1	1	1	1	1	1	1	2	1	2	2	2	2	2	2	2	2	100	75	62.5	100
170	1	4	18	1	2	38	1	2	8	19	12	1	2	1	2	2	2	1	1	1	1	1	2	2	2	2	1	2	1	2	1	2	2	0	2	2	2	1	2	1	1	2	2	2	2	100	75	62.5	100
171	1	4	18	1	2	30	2	1	6	2	2	1	2	1	1	2	2	2	1	2	1	1	2	2	2	2	1	2	1	1	1	2	2	0	2	2	2	2	2	1	2	2	2	2	2	100	75	62.5	100
172	1	4	18	1	2	25	2	1	4	7	7	1	2	2	2	2	2	1	1	1	1	1	1	1	2	2	2	2	1	1	1	1	2	0	1	1	1	1	1	1	2	1	1	1	1	100	75	62.5	100
173	1	4	18	1	2	37	2	3	8	19	19	1	2	1	2	2	2	1	1	2	2	1	2	2	2	2	2	2	1	1	1	2	2	0	2	2	2	2	2	2	2	2	2	2	2	100	75	62.5	100
174	1	4	18	1	2	28	2	2	3	7	2	1	2	1	2	2	2	1	2	#NULL!	#NULL!	#NULL!	#NULL!	#NULL!	#NULL!	#NULL!	#NULL!	#NULL!	2	2	2	2	2	0	2	2	2	2	2	2	2	2	2	2	2	100	75	62.5	100
175	1	4	18	1	2	26	2	2	3	5	5	2	#NULL!	#NULL!	#NULL!	#NULL!	#NULL!	#NULL!	2	#NULL!	#NULL!	#NULL!	#NULL!	#NULL!	#NULL!	#NULL!	#NULL!	#NULL!	2	1	1	1	1	2	2	2	2	2	2	1	1	2	2	1	2	100	75	62.5	100
176	1	4	18	1	2	30	1	2	7	5	5	1	2	1	1	2	2	2	1	1	1	1	2	2	2	2	2	2	1	1	1	2	2	0	2	2	2	2	2	1	1	1	1	1	2	100	75	62.5	100
177	1	4	18	1	2	28	1	2	4	4	4	1	1	2	2	2	2	2	1	1	1	1	2	2	2	2	1	2	1	1	1	2	2	0	2	1	1	1	1	2	1	2	2	1	2	100	75	62.5	100
178	1	4	18	1	2	26	1	1	3	7	1	1	2	1	2	2	2	1	1	1	1	1	1	2	2	1	1	2	1	1	1	1	1	4	1	1	1	1	1	1	1	1	1	1	1	100	75	62.5	100
179	1	4	19	1	2	26	1	1	2	3	1	1	1	1	1	2	2	2	1	1	2	1	1	1	2	2	1	2	1	1	1	1	1	1	2	2	2	2	2	2	2	2	2	2	2	75	66	63	100
180	1	4	19	1	2	30	1	2	2	9	9	2	#NULL!	#NULL!	#NULL!	#NULL!	#NULL!	#NULL!	2	#NULL!	#NULL!	#NULL!	#NULL!	#NULL!	#NULL!	#NULL!	#NULL!	#NULL!	2	2	2	2	2	0	1	1	1	1	1	1	1	1	1	1	2	75	66	63	100
181	1	4	19	1	2	24	1	2	7	7	9	1	2	1	2	2	2	2	1	1	1	2	2	2	2	1	2	2	1	1	2	1	1	1	2	2	2	2	2	2	2	2	2	2	2	75	66	63	100
182	1	4	19	1	2	29	1	2	1	5	2	1	1	1	1	2	2	2	1	2	2	2	2	2	1	2	2	1	2	1	1	1	1	4	2	2	2	2	2	1	1	1	2	2	2	75	66	63	100
183	1	4	19	1	2	25	1	1	3	5	1	1	2	1	2	2	2	2	1	2	2	2	1	2	2	2	2	2	1	1	1	1	1	1	2	2	2	2	2	2	2	2	2	2	2	75	66	63	100
184	1	4	19	1	2	28	1	2	4	4	2	1	2	1	2	2	2	2	1	1	2	2	2	1	2	1	2	2	2	2	1	1	1	1	2	2	2	2	2	2	2	2	2	2	2	75	66	63	100
185	1	4	19	1	2	30	1	2	3	10	1	1	2	1	2	2	2	2	1	1	2	2	2	2	2	2	2	2	1	1	1	1	1	1	2	2	2	2	2	2	2	2	2	2	2	75	66	63	100
186	1	4	19	1	2	29	1	2	2	7	7	1	2	1	1	2	2	2	1	2	2	1	1	2	2	2	2	2	1	1	1	1	1	1	2	2	2	2	2	2	2	2	2	2	2	75	66	63	100
187	1	4	19	1	2	26	1	2	3	3	1	1	2	1	2	2	2	2	1	2	2	2	1	2	2	2	2	2	1	1	1	1	1	1	2	2	2	2	2	2	2	2	2	2	2	75	66	63	100
188	1	4	19	1	2	28	1	2	1	8	1	1	1	1	2	2	2	2	1	1	1	1	1	1	1	1	1	2	1	1	1	1	1	1	2	2	2	2	2	2	2	2	2	2	2	75	66	63	100
189	1	4	19	1	2	24	1	2	7	6	6	2	#NULL!	#NULL!	#NULL!	#NULL!	#NULL!	#NULL!	2	#NULL!	#NULL!	#NULL!	#NULL!	#NULL!	#NULL!	#NULL!	#NULL!	#NULL!	2	1	1	1	1	1	2	2	2	2	2	2	2	2	2	2	2	75	66	63	100
190	1	4	19	1	2	30	1	2	1	5	5	2	#NULL!	#NULL!	#NULL!	#NULL!	#NULL!	#NULL!	1	2	1	2	2	2	2	2	1	2	1	1	2	2	2	0	2	2	2	2	2	2	2	2	2	2	2	75	66	63	100
191	1	5	20	1	1	29	1	2	2	6	6	1	1	1	1	1	2	2	1	1	1	1	1	2	1	1	1	2	1	1	1	2	2	0	1	1	1	1	1	1	1	1	1	1	2	75	66	50	50
192	1	5	20	1	1	38	1	2	8	13	10	1	2	1	2	1	2	2	1	1	2	2	2	2	2	2	2	2	1	1	1	2	2	0	1	1	1	1	1	1	1	1	1	1	2	75	66	50	50
193	1	5	20	1	1	35	1	1	2	17	7	1	1	1	2	2	2	2	1	2	2	2	1	2	2	2	2	2	1	1	1	2	2	0	1	1	1	1	1	1	1	1	1	1	2	75	66	50	50
194	1	5	20	1	1	34	1	1	1	9	9	1	1	1	2	2	2	2	1	2	2	2	2	1	2	2	2	2	1	1	2	2	2	0	1	1	1	1	1	1	1	1	1	1	2	75	66	50	50
195	1	5	20	1	1	31	1	2	6	8	8	1	1	1	1	2	2	2	1	1	1	1	2	1	2	1	2	2	1	1	1	2	2	0	1	1	1	1	1	1	1	1	1	1	2	75	66	50	50
196	1	5	20	1	1	38	1	1	2	6	6	1	1	1	2	2	2	2	1	1	2	2	2	2	2	2	2	2	1	1	1	2	2	0	1	1	1	1	1	1	1	1	1	1	2	75	66	50	50
197	1	5	20	1	1	33	2	2	1	12	2	1	2	1	2	1	2	2	2	#NULL!	#NULL!	#NULL!	#NULL!	#NULL!	#NULL!	#NULL!	#NULL!	#NULL!	2	1	1	2	2	0	2	2	2	2	2	2	2	2	2	2	2	75	66	50	50
198	1	5	20	1	1	25	2	1	8	8	8	1	2	2	2	1	2	2	1	2	2	2	2	1	2	2	2	2	1	1	1	2	2	0	1	1	1	1	1	1	1	1	1	1	2	75	66	50	50
199	1	5	20	1	1	25	2	2	3	7	7	1	1	2	2	2	2	2	1	2	1	2	2	2	1	2	2	2	1	1	1	2	2	0	1	1	1	1	1	1	1	1	1	1	2	75	66	50	50
200	1	5	20	1	1	25	1	1	7	7	7	1	1	1	1	1	2	2	1	1	2	2	2	2	2	1	2	2	1	1	1	2	2	0	1	1	1	1	1	1	1	1	1	1	1	75	66	50	50
201	1	5	20	1	1	30	1	1	8	9	9	1	2	1	2	2	1	2	1	2	2	2	2	2	2	1	2	2	1	1	1	2	2	0	1	1	1	1	1	1	1	1	1	1	1	75	66	50	50
202	1	5	20	1	1	33	1	2	3	13	10	1	2	2	2	1	2	2	1	2	2	2	2	1	2	2	2	2	1	1	1	2	2	0	2	2	2	2	2	2	2	2	2	2	2	75	66	50	50
203	1	5	20	1	1	30	1	2	3	10	5	1	2	2	2	1	2	2	1	1	2	2	2	2	2	2	2	2	2	2	1	2	2	0	1	1	2	2	2	2	1	1	2	2	2	75	66	50	50
204	1	5	20	1	1	26	2	2	4	8	8	1	1	1	1	1	2	2	1	1	2	2	1	2	1	2	1	2	1	1	1	2	2	0	2	2	2	1	1	1	1	2	2	2	2	75	66	50	50
205	1	5	20	1	1	29	1	2	2	7	2	1	1	2	2	2	2	2	1	1	1	1	1	1	1	1	1	2	1	1	1	1	1	2	1	1	1	1	1	1	1	1	1	1	2	75	66	50	50
206	1	6	21	2	1	29	1	2	8	9	2	1	1	1	2	1	2	2	1	1	2	1	1	2	1	2	2	2	1	1	1	2	2	0	2	2	1	2	2	2	2	2	2	2	2	75	60	65	70
207	1	6	21	2	1	31	2	2	8	10	10	2	#NULL!	#NULL!	#NULL!	#NULL!	#NULL!	#NULL!	2	#NULL!	#NULL!	#NULL!	#NULL!	#NULL!	#NULL!	#NULL!	#NULL!	#NULL!	2	1	1	2	2	0	2	2	2	2	2	2	2	2	2	2	2	75	60	65	70
208	1	6	21	2	1	30	1	2	2	9	4	2	#NULL!	#NULL!	#NULL!	#NULL!	#NULL!	#NULL!	2	#NULL!	#NULL!	#NULL!	#NULL!	#NULL!	#NULL!	#NULL!	#NULL!	#NULL!	2	2	1	2	2	0	2	2	2	2	2	2	2	2	2	2	2	75	60	65	70
209	1	6	21	2	1	28	1	2	3	8	4	2	#NULL!	#NULL!	#NULL!	#NULL!	#NULL!	#NULL!	2	#NULL!	#NULL!	#NULL!	#NULL!	#NULL!	#NULL!	#NULL!	#NULL!	#NULL!	2	1	1	2	2	0	2	2	2	2	2	2	2	2	2	2	2	75	60	65	70
210	1	6	21	2	1	28	1	2	7	9	5	2	#NULL!	#NULL!	#NULL!	#NULL!	#NULL!	#NULL!	2	#NULL!	#NULL!	#NULL!	#NULL!	#NULL!	#NULL!	#NULL!	#NULL!	#NULL!	2	2	2	2	2	0	2	2	2	2	2	2	2	2	2	2	2	75	60	65	70
211	1	6	21	2	1	22	1	1	8	2	2	2	#NULL!	#NULL!	#NULL!	#NULL!	#NULL!	#NULL!	2	#NULL!	#NULL!	#NULL!	#NULL!	#NULL!	#NULL!	#NULL!	#NULL!	#NULL!	2	1	1	2	2	0	2	2	2	2	2	2	2	2	2	2	2	75	60	65	70
212	1	6	21	2	1	28	1	2	8	12	2	1	1	2	1	2	1	2	1	2	2	1	2	2	1	2	2	2	2	1	1	2	1	2	2	1	2	2	2	2	2	2	2	2	2	75	60	65	70
213	1	6	21	2	1	21	2	2	6	2	2	1	2	1	2	1	2	2	2	#NULL!	#NULL!	#NULL!	#NULL!	#NULL!	#NULL!	#NULL!	#NULL!	#NULL!	2	1	2	2	2	0	2	2	2	2	1	2	2	2	2	2	2	75	60	65	70
214	1	6	21	2	1	28	2	1	6	5	5	2	#NULL!	#NULL!	#NULL!	#NULL!	#NULL!	#NULL!	2	#NULL!	#NULL!	#NULL!	#NULL!	#NULL!	#NULL!	#NULL!	#NULL!	#NULL!	1	1	1	1	1	1	2	2	1	2	2	1	2	2	2	2	2	75	60	65	70
215	1	6	21	2	1	30	2	2	3	12	12	2	#NULL!	#NULL!	#NULL!	#NULL!	#NULL!	#NULL!	2	#NULL!	#NULL!	#NULL!	#NULL!	#NULL!	#NULL!	#NULL!	#NULL!	#NULL!	2	1	1	2	2	0	2	2	1	2	2	1	2	2	2	2	2	75	60	65	70
216	1	6	21	2	1	26	1	1	1	6	6	1	1	2	2	1	2	2	2	#NULL!	#NULL!	#NULL!	#NULL!	#NULL!	#NULL!	#NULL!	#NULL!	#NULL!	1	1	1	2	2	0	2	2	1	2	2	2	2	2	2	2	2	75	60	65	70
217	1	6	21	2	1	27	1	2	3	7	7	2	#NULL!	#NULL!	#NULL!	#NULL!	#NULL!	#NULL!	2	#NULL!	#NULL!	#NULL!	#NULL!	#NULL!	#NULL!	#NULL!	#NULL!	#NULL!	2	1	1	1	1	2	2	2	2	2	2	2	2	2	2	2	2	75	60	65	70
218	1	6	21	2	1	28	1	2	3	8	8	1	2	2	2	1	2	2	1	2	2	2	1	2	2	2	2	2	1	1	1	2	2	0	2	2	2	2	2	2	2	2	2	2	2	75	60	65	70
219	1	6	21	2	1	26	1	1	9	4	4	1	2	2	2	1	2	2	1	2	2	2	2	2	1	2	2	2	2	1	1	2	2	0	2	2	2	2	2	2	2	2	2	2	2	75	60	65	70
220	1	6	21	2	1	28	1	2	1	7	4	2	#NULL!	#NULL!	#NULL!	#NULL!	#NULL!	#NULL!	2	#NULL!	#NULL!	#NULL!	#NULL!	#NULL!	#NULL!	#NULL!	#NULL!	#NULL!	2	2	1	2	2	0	2	2	2	2	2	2	2	2	2	2	2	75	60	65	70
221	1	6	22	1	1	28	2	2	7	7	7	2	#NULL!	#NULL!	#NULL!	#NULL!	#NULL!	#NULL!	1	1	1	1	2	2	2	2	2	2	2	1	1	2	2	0	2	2	2	2	2	1	2	2	2	2	2	75	88	10	75
222	1	6	22	1	1	24	2	1	4	1	1	2	#NULL!	#NULL!	#NULL!	#NULL!	#NULL!	#NULL!	2	#NULL!	#NULL!	#NULL!	#NULL!	#NULL!	#NULL!	#NULL!	#NULL!	#NULL!	2	1	2	1	1	1	1	1	2	1	1	2	2	2	2	2	2	75	88	10	75
223	1	6	22	1	1	28	1	2	3	7	7	2	#NULL!	#NULL!	#NULL!	#NULL!	#NULL!	#NULL!	2	#NULL!	#NULL!	#NULL!	#NULL!	#NULL!	#NULL!	#NULL!	#NULL!	#NULL!	1	1	1	1	1	4	1	1	1	1	2	2	2	2	1	1	2	75	88	10	75
224	1	6	22	1	1	26	2	1	3	2	2	2	#NULL!	#NULL!	#NULL!	#NULL!	#NULL!	#NULL!	2	#NULL!	#NULL!	#NULL!	#NULL!	#NULL!	#NULL!	#NULL!	#NULL!	#NULL!	2	2	2	2	2	0	1	1	1	1	2	2	1	2	1	2	2	75	88	10	75
225	1	6	22	1	1	28	1	2	3	7	7	2	#NULL!	#NULL!	#NULL!	#NULL!	#NULL!	#NULL!	2	#NULL!	#NULL!	#NULL!	#NULL!	#NULL!	#NULL!	#NULL!	#NULL!	#NULL!	1	1	1	1	1	4	1	1	1	1	2	2	2	2	1	1	2	75	88	10	75
226	1	6	22	1	1	27	1	2	2	3	3	1	2	2	1	2	2	2	1	1	1	2	2	2	1	2	2	2	2	1	2	1	1	4	1	1	2	2	2	2	1	1	2	1	2	75	88	10	75
227	1	6	22	1	1	30	1	2	1	7	4	1	1	1	1	1	2	2	1	1	1	1	1	1	1	1	1	1	1	1	1	1	2	0	1	1	1	1	1	1	1	1	1	1	2	75	88	10	75
228	1	6	22	1	1	28	1	2	3	2	2	1	2	1	1	1	2	2	1	1	1	2	2	1	1	2	2	2	2	2	2	1	1	1	1	1	1	1	1	1	1	1	1	1	2	75	88	10	75
229	1	6	23	1	2	20	1	1	2	1	1	1	1	1	1	1	2	2	1	1	1	1	2	2	2	1	1	2	1	1	1	1	1	4	1	1	1	1	1	2	1	1	1	2	2	79	85	68	78
230	1	6	23	1	2	25	1	1	3	6	6	1	1	1	1	1	1	2	1	1	1	1	1	1	1	1	1	2	1	1	1	1	1	3	1	1	1	1	1	1	1	1	1	1	1	79	85	68	78
231	1	6	23	1	2	34	1	1	2	7	7	1	1	2	2	2	2	2	1	1	2	1	2	2	2	2	2	2	2	2	2	2	2	0	2	2	2	2	2	2	2	2	2	2	2	79	85	68	78
232	1	6	23	1	2	23	1	2	3	4	4	1	2	1	1	1	1	2	1	1	2	2	2	2	2	2	2	2	1	1	1	1	1	4	1	1	1	1	1	1	1	1	2	1	2	79	85	68	78
233	1	6	23	1	2	26	1	2	7	6	3	1	1	1	1	1	1	1	1	1	1	1	1	1	1	1	1	1	1	1	1	1	1	3	2	2	2	2	2	2	2	2	2	2	2	79	85	68	78
236	1	6	24	1	2	27	2	2	1	4	4	1	1	1	2	2	2	2	1	1	1	2	2	2	1	2	2	2	2	1	2	2	2	0	2	2	2	2	2	2	2	2	2	2	2	83	75	50	10
237	1	6	24	1	2	32	1	2	8	12	12	2	#NULL!	#NULL!	#NULL!	#NULL!	#NULL!	#NULL!	1	2	2	1	2	2	2	2	2	2	2	1	2	2	2	0	2	2	2	2	2	2	2	2	2	2	2	83	75	50	10
238	1	6	24	1	2	28	2	2	2	7	7	1	2	1	1	1	1	1	2	#NULL!	#NULL!	#NULL!	#NULL!	#NULL!	#NULL!	#NULL!	#NULL!	#NULL!	1	1	1	1	1	4	2	2	2	2	2	2	2	2	2	2	2	83	75	50	10
239	1	6	24	1	2	28	1	2	1	2	2	1	2	2	1	2	2	2	2	#NULL!	#NULL!	#NULL!	#NULL!	#NULL!	#NULL!	#NULL!	#NULL!	#NULL!	1	1	1	1	1	2	2	2	2	2	2	2	2	2	2	2	2	83	75	50	10
240	1	6	24	1	2	27	1	2	8	7	7	1	1	1	2	2	2	2	1	2	2	1	2	2	2	2	2	2	2	2	2	1	1	2	2	2	2	2	2	1	2	2	2	2	2	83	75	50	10
241	1	6	24	1	2	37	1	2	4	6	6	2	#NULL!	#NULL!	#NULL!	#NULL!	#NULL!	#NULL!	1	2	2	1	2	2	1	2	2	2	2	2	2	2	2	0	2	2	2	2	2	2	2	2	2	2	2	83	75	50	10
242	1	6	24	1	2	29	2	2	3	4	4	1	1	2	2	2	2	2	1	2	1	2	2	2	2	2	1	2	1	1	1	2	2	0	2	2	2	2	2	2	2	2	2	2	2	83	75	50	10
243	1	6	24	1	2	29	1	1	3	4	4	2	#NULL!	#NULL!	#NULL!	#NULL!	#NULL!	#NULL!	2	#NULL!	#NULL!	#NULL!	#NULL!	#NULL!	#NULL!	#NULL!	#NULL!	#NULL!	2	2	2	2	2	0	2	2	2	2	2	2	2	2	2	2	2	83	75	50	10
244	1	6	25	1	2	32	1	2	1	10	5	1	1	2	2	2	2	2	1	1	1	1	1	2	1	1	1	2	1	1	1	1	1	1	2	2	2	2	2	2	2	2	2	2	2	42	55	37	50
245	1	6	25	1	2	30	1	1	3	7	7	1	1	1	1	1	1	2	1	1	1	2	1	1	1	1	1	2	1	1	1	1	1	1	1	1	1	1	1	1	1	1	1	1	2	42	55	37	50
246	1	6	25	1	2	23	1	1	7	2	2	2	#NULL!	#NULL!	#NULL!	#NULL!	#NULL!	#NULL!	1	1	2	2	2	2	2	2	2	2	2	1	1	2	2	0	2	2	1	1	2	2	2	2	2	2	2	42	55	37	50
247	1	6	25	1	2	25	2	2	3	5	5	1	2	1	2	2	2	2	1	1	1	1	1	2	2	1	2	2	2	1	1	1	1	1	2	2	2	2	2	2	2	2	2	2	2	42	55	37	50
248	1	6	25	1	2	21	2	1	8	3	3	2	#NULL!	#NULL!	#NULL!	#NULL!	#NULL!	#NULL!	2	#NULL!	#NULL!	#NULL!	#NULL!	#NULL!	#NULL!	#NULL!	#NULL!	#NULL!	2	2	2	1	1	1	2	2	2	2	2	1	1	1	1	1	2	42	55	37	50
249	1	6	25	1	2	27	1	2	6	2	2	2	#NULL!	#NULL!	#NULL!	#NULL!	#NULL!	#NULL!	1	1	1	2	2	2	2	2	2	2	1	1	1	2	2	0	2	2	2	2	2	2	2	2	2	2	2	42	55	37	50
250	1	6	25	1	2	32	1	1	8	9	5	2	#NULL!	#NULL!	#NULL!	#NULL!	#NULL!	#NULL!	1	1	2	2	2	2	2	2	2	2	1	1	1	1	1	1	2	2	2	2	2	2	2	2	2	2	2	42	55	37	50
251	1	6	25	1	2	25	2	2	2	4	4	2	#NULL!	#NULL!	#NULL!	#NULL!	#NULL!	#NULL!	1	1	1	1	2	2	1	2	2	2	1	1	1	1	1	1	2	2	2	2	2	2	2	2	2	2	2	42	55	37	50
252	2	7	26	2	2	26	1	1	3	7	1	1	2	2	1	1	2	2	1	1	1	2	1	2	1	1	1	2	1	1	2	1	1	2	1	1	1	1	1	1	1	1	1	1	2	67	75	60	50
253	2	7	26	2	2	38	1	2	1	8	4	1	2	1	1	2	2	2	1	1	2	1	1	1	2	2	2	2	1	1	2	1	2	0	2	2	2	2	2	2	2	2	2	2	2	67	75	60	50
254	2	7	26	2	2	39	1	2	1	8	6	1	2	1	2	1	2	2	1	1	2	2	2	1	2	1	2	2	1	2	1	2	1	2	1	1	2	2	2	2	2	2	2	2	2	67	75	60	50
255	2	7	26	2	2	33	1	2	1	6	4	1	2	1	1	2	2	2	2	#NULL!	#NULL!	#NULL!	#NULL!	#NULL!	#NULL!	#NULL!	#NULL!	#NULL!	1	2	2	1	1	2	1	1	2	1	1	2	2	2	2	2	2	67	75	60	50
256	2	7	26	2	2	38	2	2	7	7	7	2	#NULL!	#NULL!	#NULL!	#NULL!	#NULL!	#NULL!	1	2	2	2	1	2	2	2	2	2	1	2	1	2	1	2	1	1	2	2	2	2	2	2	2	2	2	67	75	60	50
257	2	7	26	2	2	40	2	2	7	8	8	1	2	2	2	1	2	2	1	2	2	2	1	2	2	2	2	2	1	2	2	2	2	0	1	2	2	2	2	2	2	2	2	2	2	67	75	60	50
258	2	7	26	2	2	35	1	1	4	6	6	1	2	2	2	2	1	2	1	2	2	1	1	2	2	2	2	2	1	1	1	2	2	0	2	1	2	2	2	2	2	2	2	2	2	67	75	60	50
259	2	7	26	2	2	36	1	2	8	10	10	1	2	2	1	1	2	2	1	2	2	2	2	2	1	1	2	2	1	2	1	1	1	2	1	2	2	1	1	2	2	2	2	2	2	67	75	60	50
260	2	7	26	2	2	25	1	1	9	6	6	1	1	1	1	2	2	2	1	1	2	2	2	1	2	1	2	2	1	1	2	1	1	2	1	1	1	2	2	2	2	2	2	2	2	67	75	60	50
261	2	7	26	2	2	34	1	1	1	5	12	1	1	2	1	2	2	1	1	1	2	1	2	2	1	2	2	2	1	1	2	1	2	0	1	1	1	2	2	2	2	2	2	2	2	67	75	60	50
262	2	7	26	2	2	32	2	2	3	7	7	1	1	1	1	1	1	2	1	2	2	1	2	2	2	2	2	2	1	1	1	2	2	0	2	2	2	2	2	2	2	2	2	2	2	67	75	60	50
263	2	7	27	2	2	27	1	1	4	6	1	1	2	1	2	1	2	2	1	1	1	1	2	2	2	2	2	2	2	2	1	1	1	1	1	1	1	1	1	1	1	2	2	2	2	41	76	75	44
264	2	7	27	2	2	23	2	1	4	3	3	2	#NULL!	#NULL!	#NULL!	#NULL!	#NULL!	#NULL!	1	1	2	1	2	2	2	2	2	2	1	2	2	2	2	0	2	2	2	2	2	2	2	2	2	2	2	41	76	75	44
265	2	7	27	2	2	40	1	1	1	12	10	1	1	2	2	2	2	2	1	1	1	1	2	2	2	2	2	2	1	1	2	1	2	0	2	2	2	2	2	2	2	2	2	2	2	41	76	75	44
266	2	7	27	2	2	38	1	1	2	7	7	1	1	2	2	2	2	2	1	1	1	1	1	1	2	2	2	2	1	1	2	1	1	2	2	2	2	1	2	2	2	2	2	2	2	41	76	75	44
267	2	7	27	2	2	32	2	2	3	13	2	1	2	1	2	2	1	2	1	1	2	2	2	1	2	2	2	2	1	1	2	1	1	1	1	1	1	1	2	2	2	2	2	2	2	41	76	75	44
268	2	7	27	2	2	33	1	1	3	7	7	1	1	1	1	2	2	2	1	1	1	1	1	2	2	2	2	2	1	1	2	1	1	2	1	2	1	2	2	2	2	2	2	2	2	41	76	75	44
269	2	7	27	2	2	29	1	1	2	5	5	1	1	2	1	1	2	2	1	1	2	2	2	1	2	1	2	2	1	1	1	1	2	0	1	2	1	2	2	2	2	2	2	2	2	41	76	75	44
270	2	7	27	2	2	32	1	1	4	5	5	1	2	1	2	2	2	2	1	2	2	1	1	2	2	2	2	2	1	1	1	2	2	0	2	1	2	2	2	2	2	2	2	2	2	41	76	75	44
271	2	7	27	2	2	26	2	2	1	3	2	1	2	1	2	2	2	2	2	#NULL!	#NULL!	#NULL!	#NULL!	#NULL!	#NULL!	#NULL!	#NULL!	#NULL!	2	2	2	1	2	0	1	1	1	1	1	2	2	2	2	2	2	41	76	75	44
272	2	7	28	2	2	27	1	2	2	7	7	1	2	2	1	2	2	2	1	1	1	1	2	1	2	1	1	2	1	1	1	1	1	2	1	1	1	1	1	1	1	1	1	1	2	79	68	78	78
273	2	7	28	2	2	25	2	1	6	3	3	2	#NULL!	#NULL!	#NULL!	#NULL!	#NULL!	#NULL!	1	2	2	1	1	2	2	2	2	2	1	2	2	2	2	0	2	2	2	2	2	2	2	2	2	2	2	79	68	78	78
274	2	7	28	2	2	32	2	2	3	5	5	1	2	2	1	1	2	2	1	2	1	1	2	2	2	2	2	2	1	1	2	1	1	3	1	1	1	2	2	2	1	2	2	2	2	79	68	78	78
275	2	7	28	2	2	34	1	1	1	10	6	1	1	1	2	1	2	2	1	1	2	2	1	1	1	1	2	2	1	1	1	1	1	2	1	1	1	2	2	2	2	2	2	2	2	79	68	78	78
276	2	7	28	2	2	31	1	1	4	8	4	1	2	1	2	1	2	2	1	1	2	2	2	1	2	1	2	2	1	1	2	1	1	1	1	1	1	2	2	2	2	2	2	2	2	79	68	78	78
277	2	7	28	2	2	25	1	2	2	2	2	1	2	1	2	2	2	2	1	1	2	1	1	2	2	2	2	2	1	1	2	2	2	0	1	2	1	2	1	1	1	2	2	2	2	79	68	78	78
278	2	7	28	2	2	34	1	2	3	12	3	1	1	2	2	2	1	2	1	1	2	1	2	1	2	1	2	2	1	1	2	1	1	1	1	1	1	2	2	2	2	2	2	2	2	79	68	78	78
279	2	7	28	2	2	28	1	2	3	9	9	1	2	2	1	2	2	2	2	#NULL!	#NULL!	#NULL!	#NULL!	#NULL!	#NULL!	#NULL!	#NULL!	#NULL!	1	1	1	1	2	0	1	1	1	1	1	1	1	1	1	1	2	79	68	78	78
280	2	7	28	2	2	39	2	3	3	10	10	1	2	1	2	2	2	2	1	2	1	1	1	2	2	2	2	2	1	1	1	2	2	0	2	2	2	2	2	2	2	2	2	2	2	79	68	78	78
281	2	7	28	2	2	28	1	1	2	4	4	1	2	1	1	2	2	2	1	1	2	2	1	1	2	2	2	2	1	1	2	2	1	0	2	2	2	2	2	2	2	2	2	2	2	79	68	78	78
282	2	8	29	1	2	28	1	1	2	6	6	1	1	1	1	1	1	1	1	1	1	1	1	1	1	1	1	2	1	1	1	1	1	4	1	1	1	1	1	1	1	1	1	1	2	42	50	42.8	50
283	2	8	29	1	2	30	2	2	1	3	3	1	1	1	1	2	2	2	1	2	2	1	1	2	2	2	2	2	1	1	1	1	1	4	1	1	1	1	1	1	1	1	1	1	2	42	50	42.8	50
284	2	8	29	1	2	28	1	1	2	4	4	1	2	1	2	2	2	2	1	2	2	1	1	1	2	2	2	2	1	1	1	1	1	4	1	1	1	1	1	1	1	1	1	1	2	42	50	42.8	50
285	2	8	29	1	2	24	2	1	1	2	2	1	2	1	2	2	2	2	2	#NULL!	#NULL!	#NULL!	#NULL!	#NULL!	#NULL!	#NULL!	#NULL!	#NULL!	1	1	1	1	1	3	1	1	1	1	1	1	2	1	2	2	2	42	50	42.8	50
286	2	8	29	1	2	29	1	2	2	10	2	1	1	2	2	2	2	2	1	1	1	1	1	1	1	1	1	2	1	1	1	1	1	4	1	1	1	1	1	1	1	1	1	1	2	42	50	42.8	50
287	2	8	29	1	2	37	1	2	9	6	6	1	1	2	2	2	2	2	1	1	2	2	2	1	2	1	2	2	1	2	1	1	1	4	1	1	2	2	2	2	2	2	2	2	2	42	50	42.8	50
288	2	8	29	1	2	32	1	2	3	7	7	1	2	1	2	2	2	2	2	#NULL!	#NULL!	#NULL!	#NULL!	#NULL!	#NULL!	#NULL!	#NULL!	#NULL!	2	2	1	1	2	0	1	1	1	1	1	1	2	2	2	2	2	42	50	42.8	50
289	2	8	29	1	2	31	2	2	4	6	6	1	2	1	2	2	2	2	1	2	2	1	1	2	2	2	2	2	1	1	1	1	1	4	1	1	1	1	1	1	1	2	1	2	2	42	50	42.8	50
290	2	8	29	1	2	30	2	1	3	6	4	1	1	2	2	2	2	2	1	2	2	1	1	2	2	2	2	2	1	1	1	1	1	3	1	1	1	1	1	1	1	1	2	2	2	42	50	42.8	50
291	2	8	29	1	2	29	1	2	2	10	10	1	1	2	2	2	2	2	1	1	1	1	1	1	1	1	1	2	1	1	1	1	1	4	1	1	1	1	1	1	1	1	1	1	2	42	50	42.8	50
292	2	8	30	1	2	37	1	2	2	9	9	1	1	1	2	2	2	2	2	#NULL!	#NULL!	#NULL!	#NULL!	#NULL!	#NULL!	#NULL!	#NULL!	#NULL!	1	1	1	1	1	3	1	1	1	1	1	1	1	2	2	2	2	50	50	50	50
293	2	8	30	1	2	35	1	2	2	13	5	1	1	1	2	2	2	2	1	1	2	2	2	2	1	2	2	2	1	1	1	1	1	8	1	1	1	1	1	1	1	1	1	1	2	50	50	50	50
294	2	8	30	1	2	26	1	1	2	4	4	1	1	1	2	1	2	2	2	#NULL!	#NULL!	#NULL!	#NULL!	#NULL!	#NULL!	#NULL!	#NULL!	#NULL!	1	1	1	1	1	4	1	1	1	1	1	1	1	2	2	2	2	50	50	50	50
295	2	8	30	1	2	35	1	1	4	5	5	1	2	1	2	1	2	2	1	1	2	2	2	1	1	1	2	2	1	1	1	1	1	3	1	1	2	1	1	2	2	2	2	2	2	50	50	50	50
296	2	8	30	1	2	38	1	2	1	8	8	1	1	1	1	1	2	2	1	1	2	1	1	1	2	1	2	2	1	1	1	1	1	3	1	1	2	1	1	2	2	2	1	1	2	50	50	50	50
297	2	8	30	1	2	33	1	2	2	7	7	1	1	1	1	1	2	2	1	1	1	2	2	2	1	1	2	2	1	1	1	1	1	3	1	1	1	1	1	1	2	2	2	2	2	50	50	50	50
298	2	8	30	1	2	40	1	2	2	10	10	1	1	1	1	1	2	2	1	1	2	2	1	1	2	1	2	2	1	1	1	1	1	4	1	1	1	1	1	1	1	2	2	2	2	50	50	50	50
299	2	8	30	1	2	35	1	2	4	6	6	1	1	2	1	2	2	2	2	#NULL!	#NULL!	#NULL!	#NULL!	#NULL!	#NULL!	#NULL!	#NULL!	#NULL!	1	1	1	1	1	3	1	1	1	1	1	1	2	2	2	2	2	50	50	50	50
300	2	8	30	1	2	30	1	2	2	10	10	1	1	1	1	1	1	2	1	1	1	1	1	1	1	2	1	2	1	1	1	1	1	3	1	1	1	1	1	1	1	1	1	1	2	50	50	50	50
301	2	8	30	1	2	28	1	2	2	8	2	1	1	1	2	1	2	2	1	1	2	1	1	1	1	2	2	2	1	1	1	1	1	4	1	1	1	1	1	1	1	1	1	1	2	50	50	50	50
302	2	8	31	1	1	24	1	1	2	3	1	1	1	1	1	1	1	2	1	1	1	1	1	2	1	1	2	2	1	1	1	1	1	3	1	1	1	1	1	1	1	1	1	1	1	75	63	50	75
303	2	8	31	1	1	25	1	1	9	4	4	1	1	2	2	2	2	2	1	1	2	2	2	1	2	2	2	2	1	1	1	1	1	0	1	1	1	1	1	1	1	1	1	1	2	75	63	50	75
304	2	8	31	1	1	27	1	1	9	6	6	1	2	2	1	2	2	2	2	#NULL!	#NULL!	#NULL!	#NULL!	#NULL!	#NULL!	#NULL!	#NULL!	#NULL!	1	1	1	1	1	1	1	1	1	1	1	1	1	1	1	1	2	75	63	50	75
305	2	8	31	1	1	29	2	2	4	7	7	2	#NULL!	#NULL!	#NULL!	#NULL!	#NULL!	#NULL!	2	#NULL!	#NULL!	#NULL!	#NULL!	#NULL!	#NULL!	#NULL!	#NULL!	#NULL!	1	1	1	1	1	3	1	1	1	1	1	1	2	2	2	2	2	75	63	50	75
306	2	8	31	1	1	32	1	2	6	10	10	1	1	1	2	2	2	2	1	1	1	2	2	1	2	1	2	2	1	1	1	1	1	4	1	1	1	1	1	1	1	1	1	1	2	75	63	50	75
307	2	8	31	1	1	27	1	1	7	8	8	1	2	1	2	2	2	2	1	1	1	1	1	1	2	2	2	2	1	1	1	1	1	3	1	1	1	1	1	1	1	1	1	1	2	75	63	50	75
308	2	8	31	1	1	33	1	2	2	10	10	1	1	1	2	1	2	2	1	1	2	1	2	1	2	1	2	2	1	1	1	1	2	0	1	1	1	1	1	1	2	2	2	2	2	75	63	50	75
309	2	8	31	1	1	28	2	2	3	13	9	1	2	1	2	2	2	2	1	2	2	1	2	2	2	2	2	2	1	1	1	1	1	1	1	1	1	1	1	1	1	1	1	1	2	75	63	50	75
310	2	8	31	1	1	26	1	1	2	2	1	1	1	2	2	2	2	2	1	1	2	2	2	2	1	2	2	2	1	1	1	1	1	2	1	1	1	1	2	2	1	2	2	2	2	75	63	50	75
311	2	8	31	1	1	31	1	1	2	6	2	1	2	1	2	2	2	2	1	1	1	1	1	1	1	1	1	2	1	1	1	1	1	1	1	1	1	1	1	1	1	1	1	1	2	75	63	50	75
312	2	9	32	1	1	26	1	1	2	2	2	1	1	1	1	1	2	1	1	1	1	1	1	1	1	1	1	2	1	1	1	1	1	1	1	1	1	1	1	1	1	1	1	1	2	83	50	67	100
313	2	9	32	1	1	36	2	2	2	10	10	1	1	1	1	2	2	2	1	1	1	2	1	2	2	1	2	2	1	1	1	1	1	4	1	1	1	1	1	1	1	1	1	1	2	83	50	67	100
314	2	9	32	1	1	35	1	2	6	10	10	1	1	2	2	2	2	2	1	2	1	2	2	2	2	2	2	2	1	2	1	1	2	0	1	1	1	1	1	1	1	1	1	1	2	83	50	67	100
315	2	9	32	1	1	34	2	1	2	14	2	1	2	1	2	2	2	2	1	2	2	2	2	2	2	1	2	2	1	1	1	1	2	0	1	1	1	1	1	1	1	1	1	1	2	83	50	67	100
316	2	9	32	1	1	34	2	2	3	13	13	1	2	1	2	2	2	2	2	#NULL!	#NULL!	#NULL!	#NULL!	#NULL!	#NULL!	#NULL!	#NULL!	#NULL!	1	1	1	1	1	4	1	1	1	1	1	1	1	1	1	1	2	83	50	67	100
317	2	9	32	1	1	36	2	1	2	13	10	1	1	2	2	2	2	2	1	2	2	2	1	1	1	2	2	2	1	1	1	1	1	2	1	1	1	1	1	1	1	1	2	2	2	83	50	67	100
318	2	9	32	1	1	38	2	1	3	7	7	1	1	2	2	1	2	2	1	2	2	1	2	2	2	2	2	2	1	1	1	1	1	1	1	1	1	1	1	1	1	1	2	1	2	83	50	67	100
319	2	9	32	1	1	29	2	2	4	8	8	1	1	2	2	2	2	2	1	1	2	2	2	1	2	1	2	2	1	1	1	1	1	3	1	1	1	2	2	2	2	1	1	2	2	83	50	67	100
320	2	9	32	1	1	32	2	1	4	2	2	2	#NULL!	#NULL!	#NULL!	#NULL!	#NULL!	#NULL!	2	#NULL!	#NULL!	#NULL!	#NULL!	#NULL!	#NULL!	#NULL!	#NULL!	#NULL!	2	2	2	2	2	0	1	2	1	1	1	2	1	1	1	1	2	83	50	67	100
321	2	9	32	1	1	23	2	2	3	3	3	1	2	1	2	2	2	2	2	#NULL!	#NULL!	#NULL!	#NULL!	#NULL!	#NULL!	#NULL!	#NULL!	#NULL!	1	2	2	1	2	0	2	2	2	2	2	2	2	2	2	2	2	83	50	67	100
322	2	9	33	1	2	27	1	1	2	3	3	1	1	1	1	1	2	2	1	1	1	1	1	2	2	2	2	2	1	1	1	1	1	1	1	1	1	1	1	1	1	1	2	2	2	42	50	42.8	50
323	2	9	33	1	2	25	2	1	2	4	4	1	1	1	1	2	2	2	2	#NULL!	#NULL!	#NULL!	#NULL!	#NULL!	#NULL!	#NULL!	#NULL!	#NULL!	1	1	1	1	1	3	1	1	1	2	2	1	1	2	2	2	2	42	50	42.8	50
324	2	9	33	1	2	32	1	1	3	7	4	1	1	1	2	2	2	2	1	1	1	2	2	1	2	2	2	2	1	1	1	1	1	4	1	1	1	2	2	2	2	2	2	2	2	42	50	42.8	50
325	2	9	33	1	2	23	2	1	3	3	3	1	2	1	2	2	2	2	2	#NULL!	#NULL!	#NULL!	#NULL!	#NULL!	#NULL!	#NULL!	#NULL!	#NULL!	1	2	1	2	2	0	2	2	2	2	2	2	2	2	2	2	2	42	50	42.8	50
326	2	9	33	1	2	23	2	1	4	3	3	1	2	1	2	2	2	2	1	2	2	2	2	2	2	1	2	2	1	2	1	1	1	2	2	2	2	2	2	2	2	2	2	2	2	42	50	42.8	50
327	2	9	33	1	2	33	2	1	8	4	4	1	2	2	1	2	2	2	1	1	2	2	2	2	1	2	2	2	1	1	2	1	1	2	1	1	1	1	1	2	2	2	2	2	2	42	50	42.8	50
328	2	9	33	1	2	37	1	1	6	8	4	1	1	1	2	2	2	2	2	#NULL!	#NULL!	#NULL!	#NULL!	#NULL!	#NULL!	#NULL!	#NULL!	#NULL!	1	1	1	1	2	0	1	1	1	1	2	2	2	2	2	2	2	42	50	42.8	50
329	2	9	33	1	2	39	1	1	1	9	7	1	1	1	2	2	2	2	1	1	2	2	2	1	2	1	2	2	1	1	1	1	1	4	1	1	1	1	2	2	2	2	2	2	2	42	50	42.8	50
330	2	9	33	1	2	25	2	1	3	4	4	1	1	2	2	1	2	2	1	1	1	1	2	1	2	2	1	2	1	1	1	1	1	4	1	1	1	1	2	2	2	2	2	2	2	42	50	42.8	50
331	2	9	34	1	2	34	1	1	2	5	5	1	1	1	2	2	2	2	1	1	2	1	2	1	2	2	2	2	1	1	1	1	1	4	1	1	1	1	1	1	1	1	1	1	2	68	63	68	75
332	2	9	34	1	2	26	1	1	2	4	4	1	2	1	2	1	2	2	1	1	2	2	1	1	2	1	2	2	1	1	1	1	1	4	1	1	1	1	1	1	1	1	1	2	2	68	63	68	75
333	2	9	34	1	2	32	1	1	4	6	6	1	1	1	2	2	2	2	1	1	2	2	2	1	1	2	2	2	1	1	1	1	1	3	1	1	1	1	1	1	2	2	2	2	2	68	63	68	75
334	2	9	34	1	2	26	2	1	1	7	5	1	1	1	1	2	2	2	1	1	1	1	2	1	2	2	2	2	1	1	1	1	1	3	1	1	1	1	1	1	2	2	2	2	2	68	63	68	75
335	2	9	34	1	2	32	1	1	8	10	10	1	1	1	2	2	2	2	1	1	1	2	2	1	2	2	2	2	1	1	2	1	1	3	2	1	2	2	2	2	2	2	2	2	2	68	63	68	75
336	2	9	34	1	2	31	1	2	6	8	6	1	1	1	1	2	2	2	1	1	1	1	1	1	1	1	1	2	1	1	1	1	1	4	1	1	1	2	2	2	2	2	2	2	2	68	63	68	75
337	2	9	34	1	2	32	1	1	9	1	1	1	2	1	2	2	2	2	1	1	2	1	2	1	2	2	1	2	1	1	1	1	1	3	2	1	2	2	2	2	2	2	2	2	2	68	63	68	75
338	2	9	34	1	2	26	2	2	1	6	6	1	1	1	2	1	2	2	1	1	2	2	2	1	2	1	2	2	1	1	1	1	1	4	1	1	1	1	1	1	2	2	1	2	2	68	63	68	75
339	2	9	34	1	2	35	1	1	6	8	5	1	1	1	1	2	2	2	1	1	1	2	1	2	2	1	2	2	1	1	1	1	1	3	1	1	1	1	2	2	2	2	2	2	2	68	63	68	75
340	2	9	34	1	2	30	1	2	2	8	8	1	1	1	2	2	2	2	1	1	2	2	2	1	2	1	2	2	1	1	2	1	1	3	1	1	2	2	2	2	2	2	2	2	2	68	63	68	75
341	2	10	35	2	2	25	1	1	3	6	6	1	1	1	1	1	2	2	1	1	1	1	1	1	1	1	1	2	1	1	1	1	1	4	1	1	1	1	1	1	1	1	1	1	2	41.6	37.5	16.5	50
342	2	10	35	2	2	25	2	1	4	5	5	1	2	1	2	2	2	2	2	#NULL!	#NULL!	#NULL!	#NULL!	#NULL!	#NULL!	#NULL!	#NULL!	#NULL!	1	1	1	2	1	1	2	1	2	2	2	2	2	2	2	2	2	41.6	37.5	16.5	50
343	2	10	35	2	2	37	2	1	6	6	6	1	2	1	2	2	2	2	2	#NULL!	#NULL!	#NULL!	#NULL!	#NULL!	#NULL!	#NULL!	#NULL!	#NULL!	1	2	2	1	2	0	2	1	2	2	2	2	2	2	2	2	2	41.6	37.5	16.5	50
344	2	10	35	2	2	25	2	1	3	4	4	1	2	2	2	1	2	2	1	2	2	2	1	2	2	2	2	2	1	2	2	2	2	0	2	2	2	2	2	2	2	2	2	2	2	41.6	37.5	16.5	50
345	2	10	35	2	2	23	2	1	7	3	3	2	#NULL!	#NULL!	#NULL!	#NULL!	#NULL!	#NULL!	2	#NULL!	#NULL!	#NULL!	#NULL!	#NULL!	#NULL!	#NULL!	#NULL!	#NULL!	1	2	2	2	2	0	2	2	2	2	2	2	2	2	2	2	2	41.6	37.5	16.5	50
346	2	10	35	2	2	31	1	1	2	5	5	1	2	1	2	1	2	2	1	1	2	2	2	1	2	1	2	2	1	2	1	2	2	0	2	2	2	2	2	2	2	2	2	2	2	41.6	37.5	16.5	50
347	2	10	35	2	2	38	1	1	4	8	8	2	#NULL!	#NULL!	#NULL!	#NULL!	#NULL!	#NULL!	2	#NULL!	#NULL!	#NULL!	#NULL!	#NULL!	#NULL!	#NULL!	#NULL!	#NULL!	1	2	2	2	2	0	2	2	2	2	2	2	2	2	2	2	2	41.6	37.5	16.5	50
348	2	10	35	2	2	30	1	1	3	3	3	1	2	1	2	1	2	2	1	2	2	1	2	2	2	2	2	2	1	2	2	2	2	0	2	2	2	2	2	2	2	2	2	2	2	41.6	37.5	16.5	50
349	2	10	35	2	2	33	1	1	2	7	7	1	1	2	2	1	2	2	1	1	2	2	2	1	2	1	2	2	1	2	2	2	2	0	2	2	2	2	2	2	2	2	2	2	2	41.6	37.5	16.5	50
350	2	10	35	2	2	36	1	2	2	7	7	1	1	2	2	2	2	2	1	2	2	1	1	2	2	2	2	2	1	2	2	2	2	0	2	2	2	2	2	2	2	2	2	2	2	41.6	37.5	16.5	50
351	2	10	36	2	2	30	1	2	3	11	11	2	#NULL!	#NULL!	#NULL!	#NULL!	#NULL!	#NULL!	2	#NULL!	#NULL!	#NULL!	#NULL!	#NULL!	#NULL!	#NULL!	#NULL!	#NULL!	2	1	1	1	2	1	1	1	2	1	2	1	1	1	1	2	2	67	50	50	50
352	2	10	36	2	2	27	2	1	3	7	7	1	2	2	2	1	2	2	1	2	2	2	1	2	2	2	2	2	1	1	2	1	2	0	2	2	2	2	2	2	2	2	2	2	2	67	50	50	50
353	2	10	36	2	2	30	2	2	8	8	8	1	2	2	1	1	2	2	1	1	2	2	2	1	1	2	2	2	1	1	2	1	1	1	1	1	1	2	2	2	2	2	2	2	2	67	50	50	50
354	2	10	36	2	2	33	1	1	1	6	10	1	1	1	1	2	2	2	1	1	2	1	2	2	1	2	2	2	1	1	2	1	1	1	1	1	1	2	2	2	2	2	2	2	2	67	50	50	50
355	2	10	36	2	2	28	1	1	1	5	2	1	1	2	2	2	2	2	1	1	2	2	1	1	2	2	2	2	1	1	1	2	2	0	2	1	2	2	2	2	2	2	2	2	2	67	50	50	50
356	2	10	36	2	2	33	1	2	2	6	6	1	1	2	2	2	2	2	1	1	1	2	2	1	2	2	2	2	1	1	2	2	2	0	2	2	2	2	2	2	2	1	2	2	2	67	50	50	50
357	2	10	36	2	2	33	1	1	3	8	3	1	1	1	1	1	2	2	1	2	2	2	1	2	2	2	2	2	1	1	1	1	2	0	2	1	2	2	2	2	2	2	2	2	2	67	50	50	50
358	2	10	36	2	2	26	2	1	4	4	4	1	2	1	2	1	2	2	1	1	2	2	2	1	2	1	2	2	1	1	2	1	2	0	2	1	2	1	2	2	2	2	2	2	2	67	50	50	50
359	2	10	36	2	2	33	2	2	6	10	10	2	#NULL!	#NULL!	#NULL!	#NULL!	#NULL!	#NULL!	1	2	1	2	2	1	2	2	2	2	1	1	2	1	1	1	1	1	1	2	2	2	2	2	2	2	2	67	50	50	50
360	2	10	36	2	2	32	1	1	2	3	3	1	2	1	2	1	2	2	1	2	2	1	1	2	2	2	2	2	1	2	1	2	2	0	2	2	2	2	2	2	2	2	2	2	2	67	50	50	50
361	2	10	37	2	1	25	1	1	2	3	3	1	1	1	1	1	2	2	1	2	2	2	1	2	2	2	2	2	1	1	1	1	1	2	1	1	1	1	1	1	1	1	1	1	2	50	50	33	25
362	2	10	37	2	1	32	1	1	4	6	6	1	2	2	1	2	2	2	1	1	2	2	2	1	2	1	2	2	1	1	1	1	1	1	1	1	2	2	2	2	2	2	2	2	2	50	50	33	25
363	2	10	37	2	1	31	1	1	8	6	6	2	#NULL!	#NULL!	#NULL!	#NULL!	#NULL!	#NULL!	1	1	2	2	2	1	1	2	2	2	1	2	1	1	2	0	2	2	2	2	2	2	2	2	2	2	2	50	50	33	25
364	2	10	37	2	1	33	2	1	3	7	5	1	2	2	1	1	2	2	2	#NULL!	#NULL!	#NULL!	#NULL!	#NULL!	#NULL!	#NULL!	#NULL!	#NULL!	1	1	2	2	2	0	2	2	2	2	2	2	2	1	2	2	2	50	50	33	25
365	2	10	37	2	1	35	1	2	2	9	5	1	1	2	2	2	2	2	1	1	2	1	2	1	2	2	2	2	1	1	1	2	2	0	2	2	2	2	2	2	2	2	2	2	2	50	50	33	25
366	2	10	37	2	1	31	1	2	3	7	5	1	1	2	2	2	2	2	1	2	2	1	2	2	2	2	2	2	1	1	1	2	2	0	2	2	2	2	2	2	2	2	2	2	2	50	50	33	25
367	2	10	37	2	1	30	1	2	3	5	3	1	2	1	1	1	2	2	1	2	2	1	2	1	1	2	1	2	1	2	1	2	2	0	2	1	2	2	2	2	2	2	2	2	2	50	50	33	25
368	2	10	37	2	1	28	2	1	3	2	2	2	#NULL!	#NULL!	#NULL!	#NULL!	#NULL!	#NULL!	2	#NULL!	#NULL!	#NULL!	#NULL!	#NULL!	#NULL!	#NULL!	#NULL!	#NULL!	2	2	2	2	2	0	2	1	2	2	2	2	2	2	2	2	2	50	50	33	25
369	2	10	37	2	1	29	2	1	3	8	5	1	2	1	2	1	2	2	1	1	2	2	2	1	2	2	2	2	1	2	2	2	2	0	2	2	2	2	2	2	2	2	2	2	2	50	50	33	25
370	2	10	37	2	1	28	1	2	3	8	3	1	2	1	1	2	2	2	2	#NULL!	#NULL!	#NULL!	#NULL!	#NULL!	#NULL!	#NULL!	#NULL!	#NULL!	2	2	2	2	2	0	2	2	2	2	2	2	2	2	2	2	2	50	50	33	25
[truncated: 148 more columns]
